# Supplementary material for: Discovery of genetic susceptibility variants in pediatric and adult ependymoma
Source: Neurooncol Adv. 2026 Jan 16;8(1):vdag004. doi: 10.1093/noajnl/vdag004 (PMC13000888; doi:10.1093/noajnl/vdag004)
Supplement: vdag004_Supplementary_Data [file vdag004_supplementary_data.zip]

Archive with 2 entries (2 files):
- Supplemental_Tables.xlsx
- Supplement.docx
