# Supplementary material for: Discovery of genetic susceptibility variants in pediatric and adult ependymoma
Source: Neurooncol Adv. 2026 Jan 16;8(1):vdag004. doi: 10.1093/noajnl/vdag004 (PMC13000888; doi:10.1093/noajnl/vdag004)
Supplement: vdag004_Supplementary_Data [file vdag004_supplementary_data.zip › Supplemental_Tables.xlsx]

## Sheet: Summary
	Supplemental Table Summary									Key
	Table	Age Group	Ancestry	Cases	Controls	Model Covariates - principal component (PCs)	Post-quality control Variants (millions)	Technology		Column	Definition
	EUR_Pediatric_WGS	<18yrs old	European	117	285	2 PCs	5.8	Whole-genome Sequencing		CHR	chromosome
	EUR_Pediatric_Genotyping	<18yrs old	European	142	1331	6 PCs	4.8	Genotyping		BP	bare pair
	EUR_Adult_Genotyping	≥18yrs old	European	219	3225	6 PCs	5.9	Genotyping		A1	tested allele
	All_Pediatric_Genotyping	<18yrs old	Mixed	180	2340	8 PCs	5.2	Genotyping		A2	reference allele
	All_Pediatric_WGS	<18yrs old	Mixed	157	329	4 PCs	6.1	Whole-genome Sequencing		N	total sample size
										AF	allele frequency
										Score	tested score value
										Var	tested variance value
										P-value	tested significance
										Band	cytogenetic band
										Feature	genetic feature
										rsID	variant ID
										Independent	independent variant (±250 kilobases and r2<0.6)
										Gene	gene or nearest gene

## Sheet: EUR_Pediatric_WGS
CHR	BP	A1	A2	N	AF	Score	Var	P-value	Band	Feature	rsID	Independent	Gene
5	84182729	C	T	402	0.553483	-19.7046	12.2793	1.87511e-08	5q14.3	intronic	rs149378	ü	EDIL3
20	62814660	A	G	402	0.835821	-14.6243	7.27524	5.89635e-08	20q13.33	downstream	rs910151	ü	OGFR(dist=660)
1	180252211	T	G	402	0.914179	-10.017	3.45917	7.21059e-08	1q25.2	intronic	rs79008224	ü	LHX4
8	2552344	C	T	402	0.893035	-10.8518	4.30968	1.71983e-07	8p23.2	ncRNA_intronic	rs73173495	ü	LOC101927815
7	58497966	G	T	401	0.84788	-12.0529	5.34031	1.83167e-07	7p11.1	intergenic	rs1462847248	ü	ZNF716(dist=1024407),NONE(dist=NONE)
14	104427315	A	C	402	0.949005	-8.39364	2.59856	1.91964e-07	14q32.33	intergenic	rs11625416	ü	LINC02691(dist=139246),C14orf180(dist=152449)
10	63043822	T	C	402	0.925373	-9.53286	3.35389	1.93647e-07	10q21.3	intergenic	rs76600595	ü	EGR2(dist=224655),NRBF2(dist=89425)
18	6783760	A	G	402	0.0634328	8.9844	2.98397	1.98157e-07	18p11.31	intronic	rs8099536	ü	ARHGAP28
20	62814569	A	G	402	0.835821	-14.3767	7.66612	2.07549e-07	20q13.33	downstream	rs760085	0	OGFR(dist=569)
17	1896306	A	G	402	0.93408	-9.06188	3.06639	2.2799e-07	17p13.3	intronic	rs12051574	ü	RPA1
1	180251188	A	G	402	0.889303	-10.9173	4.4534	2.29969e-07	1q25.2	intronic	rs357073	ü	LHX4
20	62829020	T	C	402	0.853234	-13.3538	6.78677	2.96059e-07	20q13.33	intronic	rs73157303	ü	COL9A3
8	1305419	G	C	402	0.697761	-17.5419	12.0709	4.44129e-07	8p23.3	intronic	rs13255745	ü	DLGAP2
8	1306387	C	G	402	0.695274	-17.4332	12.0563	5.14657e-07	8p23.3	intronic	rs28770878	0	DLGAP2
18	49979604	A	G	402	0.93408	-8.80237	3.08205	5.33248e-07	18q21.1	intronic	rs35564260	ü	MYO5B
8	1300268	T	C	402	0.771144	-15.71	9.94283	6.28681e-07	8p23.3	ncRNA_exonic	rs78199581	ü	LOC286083
22	33391082	T	C	402	0.925373	-9.18233	3.42332	6.94748e-07	22q12.3	intronic	rs138113807	ü	LARGE1
22	33396797	T	C	402	0.925373	-9.18233	3.42332	6.94748e-07	22q12.3	intronic	rs7291480	0	LARGE1
22	33398983	T	A	402	0.925373	-9.18233	3.42332	6.94748e-07	22q12.3	intronic	rs9607041	0	LARGE1
1	180250704	A	G	402	0.924129	-8.66224	3.06314	7.44682e-07	1q25.2	intronic	rs74990830	0	LHX4
1	180247026	T	C	402	0.922886	-8.66551	3.06561	7.45158e-07	1q25.2	intronic	rs74132409	0	LHX4
1	180247034	G	C	402	0.922886	-8.66551	3.06561	7.45158e-07	1q25.2	intronic	rs74132410	0	LHX4
22	33388468	C	T	402	0.924129	-9.15179	3.44432	8.17186e-07	22q12.3	intronic	rs78269133	0	LARGE1
2	72348460	C	A	402	0.939055	-8.27234	2.81888	8.34657e-07	2p13.2	intronic	rs17559539	ü	EXOC6B
20	62814690	C	A	402	0.807214	-14.2312	8.35748	8.53639e-07	20q13.33	downstream	rs754979	0	OGFR(dist=690)
5	84182479	A	C	402	0.595771	-16.7633	11.7133	9.68153e-07	5q14.3	intronic	rs163717	0	EDIL3
8	1267459	T	G	402	0.686567	-16.5577	11.5032	1.05067e-06	8p23.3	intronic	rs13281633	ü	DLGAP2
1	180252786	A	G	402	0.915423	-9.04209	3.439	1.08328e-06	1q25.2	intronic	rs80064572	0	LHX4
1	180238561	A	G	402	0.91791	-8.595	3.11964	1.13742e-06	1q25.2	intronic	rs113901861	0	LHX4
1	180243240	T	C	402	0.91791	-8.595	3.11964	1.13742e-06	1q25.2	intronic	rs76936899	0	LHX4
8	1264057	A	C	402	0.825871	-13.3843	7.60136	1.20655e-06	8p23.3	intronic	rs6558434	ü	DLGAP2
5	84194673	G	A	402	0.406716	16.6646	11.8393	1.27762e-06	5q14.3	intronic	rs347381	0	EDIL3
1	180251301	A	G	402	0.884328	-10.4523	4.66663	1.30826e-06	1q25.2	intronic	rs357072	0	LHX4
1	180251395	A	G	402	0.884328	-10.4523	4.66663	1.30826e-06	1q25.2	intronic	rs357071	0	LHX4
22	33380896	G	A	402	0.922886	-9.04703	3.51199	1.38203e-06	22q12.3	intronic	rs9607038	0	LARGE1
3	65279040	G	A	402	0.94403	-8.07893	2.80774	1.42538e-06	3p14.1	intergenic	rs9833481	ü	ADAMTS9-AS2(dist=267569),MAGI1(dist=74486)
3	65285896	T	C	402	0.94403	-8.07893	2.80774	1.42538e-06	3p14.1	intergenic	rs9876518	0	ADAMTS9-AS2(dist=274425),MAGI1(dist=67630)
3	65281385	C	T	402	0.942786	-8.13334	2.84927	1.4472e-06	3p14.1	intergenic	rs9827134	0	ADAMTS9-AS2(dist=269914),MAGI1(dist=72141)
5	84181395	T	C	402	0.59204	-16.6191	11.8973	1.4486e-06	5q14.3	intronic	rs163716	0	EDIL3
5	84181836	T	G	402	0.59204	-16.6191	11.8973	1.4486e-06	5q14.3	intronic	rs342405	0	EDIL3
5	84192726	T	C	402	0.411692	16.6508	11.9451	1.45213e-06	5q14.3	intronic	rs347379	0	EDIL3
5	84194318	T	C	402	0.410448	16.5595	11.8562	1.51526e-06	5q14.3	intronic	rs238371	0	EDIL3
8	1263600	T	C	402	0.794776	-14.1851	8.75609	1.63662e-06	8p23.3	intronic	rs28485332	0	DLGAP2
5	84191986	C	T	402	0.410448	16.5511	11.9233	1.64109e-06	5q14.3	intronic	rs347378	0	EDIL3
14	75562176	T	C	402	0.859453	-11.8635	6.1315	1.65927e-06	14q24.3	intergenic	rs34288899	ü	BATF(dist=15185),LOC102724153(dist=12728)
20	62833932	C	T	402	0.845771	-12.6427	7.0019	1.77181e-06	20q13.33	intronic	rs112980998	0	COL9A3
20	62831857	T	C	402	0.845771	-12.6372	7.00263	1.79247e-06	20q13.33	intronic	rs760084	0	COL9A3
20	62831530	G	A	402	0.845771	-12.6372	7.00263	1.79247e-06	20q13.33	intronic	rs909119	0	COL9A3
20	62828272	G	A	402	0.845771	-12.6372	7.00263	1.79247e-06	20q13.33	intronic	rs2734521	0	COL9A3
20	62828014	T	C	402	0.845771	-12.6372	7.00263	1.79247e-06	20q13.33	intronic	rs34492576	0	COL9A3
20	62826318	T	C	402	0.845771	-12.6372	7.00263	1.79247e-06	20q13.33	intronic	rs11699142	0	COL9A3
20	62825710	C	G	402	0.845771	-12.6372	7.00263	1.79247e-06	20q13.33	intronic	rs2734515	0	COL9A3
8	1263872	C	G	402	0.792289	-14.1114	8.76684	1.87976e-06	8p23.3	intronic	rs6558433	0	DLGAP2
1	180228765	T	C	402	0.915423	-8.55055	3.22467	1.92083e-06	1q25.2	intergenic	rs7530324	0	QSOX1(dist=24735),LHX4(dist=1499)
1	180228864	T	C	402	0.915423	-8.55055	3.22467	1.92083e-06	1q25.2	intergenic	rs74132408	0	QSOX1(dist=24834),LHX4(dist=1400)
20	62827459	A	C	402	0.844527	-12.6015	7.01263	1.94906e-06	20q13.33	intronic	rs2249780	0	COL9A3
20	62824613	C	G	402	0.844527	-12.5773	7.01838	2.05902e-06	20q13.33	intronic	rs2734514	0	COL9A3
17	1897597	A	G	402	0.945274	-7.11208	2.25469	2.17492e-06	17p13.3	UTR3	rs5030741	ü	RPA1(NM_002945:c.*422A>G,NM_001355121:c.*422A>G,NM_001355120:c.*422A>G)
8	1267191	A	C	402	0.685323	-16.2948	11.8849	2.28266e-06	8p23.3	intronic	rs13282886	ü	DLGAP2
12	116375170	T	A	402	0.819652	-12.7273	7.25569	2.30176e-06	12q24.21	intergenic	rs7486948	ü	MED13L(dist=97477),MIR4472-2(dist=53082)
1	180244817	T	C	402	0.920398	-8.44288	3.20076	2.36833e-06	1q25.2	intronic	rs56209326	0	LHX4
5	84189001	A	C	402	0.414179	16.2959	11.9398	2.40452e-06	5q14.3	intronic	rs342408	0	EDIL3
3	65239501	G	C	402	0.935323	-8.42246	3.21073	2.59619e-06	3p14.1	intergenic	rs2620514	ü	ADAMTS9-AS2(dist=228030),MAGI1(dist=114025)
3	65235626	T	C	402	0.936567	-8.36805	3.17061	2.60779e-06	3p14.1	intergenic	rs2046062	0	ADAMTS9-AS2(dist=224155),MAGI1(dist=117900)
3	65237840	G	T	402	0.936567	-8.36805	3.17061	2.60779e-06	3p14.1	intergenic	rs2620521	0	ADAMTS9-AS2(dist=226369),MAGI1(dist=115686)
3	65237923	G	C	402	0.936567	-8.36805	3.17061	2.60779e-06	3p14.1	intergenic	rs73128413	0	ADAMTS9-AS2(dist=226452),MAGI1(dist=115603)
3	65237943	T	G	402	0.936567	-8.36805	3.17061	2.60779e-06	3p14.1	intergenic	rs111506994	0	ADAMTS9-AS2(dist=226472),MAGI1(dist=115583)
3	65237964	A	G	402	0.936567	-8.36805	3.17061	2.60779e-06	3p14.1	intergenic	rs112359519	0	ADAMTS9-AS2(dist=226493),MAGI1(dist=115562)
3	65238134	T	C	402	0.936567	-8.36805	3.17061	2.60779e-06	3p14.1	intergenic	rs142427366	0	ADAMTS9-AS2(dist=226663),MAGI1(dist=115392)
3	65238151	A	T	402	0.936567	-8.36805	3.17061	2.60779e-06	3p14.1	intergenic	rs114405951	0	ADAMTS9-AS2(dist=226680),MAGI1(dist=115375)
3	65238155	C	T	402	0.936567	-8.36805	3.17061	2.60779e-06	3p14.1	intergenic	rs114948203	0	ADAMTS9-AS2(dist=226684),MAGI1(dist=115371)
3	65238229	T	C	402	0.936567	-8.36805	3.17061	2.60779e-06	3p14.1	intergenic	rs2620520	0	ADAMTS9-AS2(dist=226758),MAGI1(dist=115297)
3	65238244	T	A	402	0.936567	-8.36805	3.17061	2.60779e-06	3p14.1	intergenic	rs2620519	0	ADAMTS9-AS2(dist=226773),MAGI1(dist=115282)
3	65238478	C	T	402	0.936567	-8.36805	3.17061	2.60779e-06	3p14.1	intergenic	rs2620518	0	ADAMTS9-AS2(dist=227007),MAGI1(dist=115048)
3	65238715	G	A	402	0.936567	-8.36805	3.17061	2.60779e-06	3p14.1	intergenic	rs2624865	0	ADAMTS9-AS2(dist=227244),MAGI1(dist=114811)
3	65238861	A	C	402	0.936567	-8.36805	3.17061	2.60779e-06	3p14.1	intergenic	rs2624866	0	ADAMTS9-AS2(dist=227390),MAGI1(dist=114665)
3	65238889	T	C	402	0.936567	-8.36805	3.17061	2.60779e-06	3p14.1	intergenic	rs2620517	0	ADAMTS9-AS2(dist=227418),MAGI1(dist=114637)
3	65239162	G	A	402	0.936567	-8.36805	3.17061	2.60779e-06	3p14.1	intergenic	rs2620516	0	ADAMTS9-AS2(dist=227691),MAGI1(dist=114364)
3	65239294	G	A	402	0.936567	-8.36805	3.17061	2.60779e-06	3p14.1	intergenic	rs2620515	0	ADAMTS9-AS2(dist=227823),MAGI1(dist=114232)
3	65239561	T	C	402	0.936567	-8.36805	3.17061	2.60779e-06	3p14.1	intergenic	rs2624867	0	ADAMTS9-AS2(dist=228090),MAGI1(dist=113965)
3	65239898	T	C	402	0.936567	-8.36805	3.17061	2.60779e-06	3p14.1	intergenic	rs1383071	0	ADAMTS9-AS2(dist=228427),MAGI1(dist=113628)
3	65239907	A	G	402	0.936567	-8.36805	3.17061	2.60779e-06	3p14.1	intergenic	rs1383070	0	ADAMTS9-AS2(dist=228436),MAGI1(dist=113619)
3	65239941	C	T	402	0.936567	-8.36805	3.17061	2.60779e-06	3p14.1	intergenic	rs1383069	0	ADAMTS9-AS2(dist=228470),MAGI1(dist=113585)
15	68274419	T	C	402	0.585821	-16.9989	13.1095	2.66745e-06	15q23	intergenic	rs7172828	ü	CLN6(dist=44691),FEM1B(dist=3326)
5	84183539	A	G	402	0.589552	-16.3445	12.2305	2.96003e-06	5q14.3	intronic	rs164065	0	EDIL3
8	1266972	G	T	402	0.7301	-15.1628	10.5484	3.03296e-06	8p23.3	intronic	rs35313323	0	DLGAP2
5	84183410	A	G	402	0.588308	-16.3121	12.2102	3.03859e-06	5q14.3	intronic	rs164064	0	EDIL3
11	83507796	G	A	402	0.93408	-8.74372	3.51963	3.15197e-06	11q14.1	intronic	rs12225873	ü	DLG2
10	58551144	G	T	402	0.94403	-7.49647	2.58745	3.15629e-06	10q21.1	intronic	rs72800551	ü	BICC1
5	84193585	C	G	402	0.410448	16.2986	12.2718	3.2779e-06	5q14.3	intronic	rs347380	0	EDIL3
5	158276871	T	G	402	0.883085	-10.619	5.21578	3.32465e-06	5q33.3	intergenic	rs1145607	ü	CLINT1(dist=417726),LINC02227(dist=43830)
5	84191635	T	A	402	0.411692	16.238	12.1987	3.3328e-06	5q14.3	intronic	rs347377	0	EDIL3
5	84195935	A	T	402	0.409204	16.2177	12.2865	3.71471e-06	5q14.3	intronic	rs180869	0	EDIL3
5	84187360	T	C	402	0.412935	16.1694	12.2474	3.8314e-06	5q14.3	intronic	rs238370	0	EDIL3
8	1265927	C	A	402	0.753731	-14.5129	9.90218	3.98804e-06	8p23.3	intronic	rs55931756	0	DLGAP2
5	84190593	G	A	402	0.427861	15.8369	11.8122	4.06731e-06	5q14.3	intronic	rs455820	0	EDIL3
8	1310504	T	C	402	0.817164	-12.7539	7.71088	4.37035e-06	8p23.3	intronic	rs10111688	ü	DLGAP2
8	1285781	T	C	402	0.858209	-11.23	5.98215	4.40134e-06	8p23.3	intronic	rs35071414	0	DLGAP2
19	52433122	T	A	402	0.904229	-8.95336	3.83805	4.87364e-06	19q13.41	intronic	rs80092360	ü	ZNF534
19	52433128	T	A	402	0.904229	-8.95336	3.83805	4.87364e-06	19q13.41	intronic	rs75830472	0	ZNF534
16	87482031	A	C	402	0.179104	12.0689	7.00353	5.10372e-06	16q24.2	intronic	rs8045766	ü	ZCCHC14
6	25300097	A	G	402	0.94403	-7.29244	2.572	5.43822e-06	6p22.2	intronic	rs112530430	ü	CARMIL1
6	25301178	C	T	402	0.94403	-7.29244	2.572	5.43822e-06	6p22.2	intronic	rs1880271	0	CARMIL1
6	25304919	G	A	402	0.94403	-7.29244	2.572	5.43822e-06	6p22.2	intronic	rs2690124	0	CARMIL1
1	180251408	C	T	402	0.874378	-10.0645	4.9012	5.46453e-06	1q25.2	intronic	rs357070	0	LHX4
8	1284686	A	G	402	0.863184	-10.8664	5.748	5.83181e-06	8p23.3	intronic	rs10110305	ü	DLGAP2
5	84190591	G	A	402	0.436567	15.5767	11.8264	5.91277e-06	5q14.3	intronic	rs200147718	0	EDIL3
8	1291104	G	A	402	0.778607	-13.8744	9.43128	6.24827e-06	8p23.3	intronic	rs10089701	0	DLGAP2
8	1313225	A	G	402	0.853234	-11.3496	6.32365	6.38157e-06	8p23.3	intronic	rs10091655	0	DLGAP2
8	1311725	G	A	402	0.853234	-11.349	6.3255	6.40909e-06	8p23.3	intronic	rs36038225	0	DLGAP2
16	87469532	A	G	402	0.833333	-11.4665	6.47773	6.62935e-06	16q24.2	intronic	rs28562609	0	ZCCHC14
2	2528686	G	A	402	0.813433	-11.4883	6.51524	6.77016e-06	2p25.3	intergenic	rs62104319	ü	MYT1L(dist=197411),LINC01250(dist=366362)
20	62829038	G	A	402	0.817164	-12.5729	7.81549	6.88048e-06	20q13.33	intronic	rs73157305	0	COL9A3
20	62828988	C	G	402	0.817164	-12.5729	7.81549	6.88048e-06	20q13.33	intronic	rs114458036	0	COL9A3
11	20025786	T	C	402	0.940299	-7.93743	3.12921	7.22083e-06	11p15.1	intronic	rs78991531	ü	NAV2
1	180215053	T	C	402	0.895522	-9.20227	4.22133	7.50333e-06	1q25.2	intergenic	rs73042408	ü	QSOX1(dist=11023),LHX4(dist=15211)
1	180217399	A	G	402	0.895522	-9.20227	4.22133	7.50333e-06	1q25.2	intergenic	rs4652486	0	QSOX1(dist=13369),LHX4(dist=12865)
1	180211854	A	G	402	0.896766	-9.18964	4.21383	7.5799e-06	1q25.2	intergenic	rs60247119	0	QSOX1(dist=7824),LHX4(dist=18410)
1	180212458	A	G	402	0.896766	-9.18964	4.21383	7.5799e-06	1q25.2	intergenic	rs7534715	0	QSOX1(dist=8428),LHX4(dist=17806)
8	12185279	G	C	401	0.947631	-6.79942	2.30854	7.63759e-06	8p23.1	intronic	rs562203041	ü	FAM86B1
3	159160462	G	C	402	0.802239	-13.2006	8.70497	7.67193e-06	3q25.32	intronic	rs4680492	ü	IQCJ,IQCJ-SCHIP1
8	1289705	A	C	402	0.776119	-13.7421	9.43948	7.72026e-06	8p23.3	intronic	rs10098870	0	DLGAP2
1	123685914	G	T	401	0.918953	-7.66313	2.94121	7.8842e-06	1q11	intergenic	rs1384417135	ü	NONE(dist=NONE),NONE(dist=NONE)
10	126102703	A	G	402	0.946517	-6.95079	2.42784	8.16117e-06	10q26.2	intronic	rs17154276	ü	ADAM12
17	1902687	G	T	402	0.931592	-7.42923	2.77785	8.29297e-06	17p13.3	intergenic	rs72808026	0	RPA1(dist=2605),RTN4RL1(dist=31990)
12	113817780	T	C	402	0.946517	-6.84751	2.36066	8.32195e-06	12q24.13	UTR3	rs59775695	ü	RBM19(NM_001146699:c.*422A>G)
20	62820645	T	C	402	0.847015	-11.7531	6.97363	8.56104e-06	20q13.33	intronic	rs11698798	0	COL9A3
8	1310646	G	T	399	0.813283	-12.3894	7.75375	8.61401e-06	8p23.3	intronic	rs10101434	0	DLGAP2
2	2525350	A	G	402	0.810945	-11.4481	6.62634	8.69597e-06	2p25.3	intergenic	rs4853930	0	MYT1L(dist=194075),LINC01250(dist=369698)
16	87485178	T	C	402	0.813433	-11.7112	7.02149	9.88677e-06	16q24.2	intronic	rs9308350	0	ZCCHC14

## Sheet: EUR_Pediatric_Genotyping
CHR	BP	A1	A2	N	AF	Score	Var	P-value	Band	Feature	rsID	Independent	Gene
1	34299373	C	A	1473	0.93279	-11.6136	2.2675	1.23394e-14	1p35.1	intergenic	rs1404350	ü	C1orf94(dist=80243),MIR552(dist=370226)
4	186171576	G	A	1473	0.944671	-4.84412	0.740475	1.80875e-08	4q35.1	intronic	rs6852180	ü	FAM149A
2	10070302	C	T	1473	0.74372	-9.07194	2.68145	3.02348e-08	2p25.1	intronic	rs61052588	ü	CYS1
2	10069971	G	A	1473	0.744739	-9.06868	2.67982	3.02872e-08	2p25.1	intronic	rs4233875	0	CYS1
2	10067175	A	G	1473	0.742023	-9.05868	2.68422	3.21841e-08	2p25.1	intronic	rs13339820	0	CYS1
2	10066559	C	T	1473	0.742363	-9.05703	2.68439	3.24011e-08	2p25.1	intronic	rs12466448	0	CYS1
2	10067968	G	A	1473	0.741684	-9.04131	2.68299	3.39416e-08	2p25.1	intronic	rs7599447	0	CYS1
17	29417420	A	G	1473	0.946029	-4.90493	0.850039	1.03758e-07	17q11.2	intronic	rs74925747	ü	TAOK1
17	29481067	T	A	1473	0.941955	-4.88666	0.863526	1.45116e-07	17q11.2	intronic	rs76274570	0	TAOK1
2	132716839	C	A	1473	0.930075	-4.84312	0.85538	1.63607e-07	2q21.2	intronic	rs17325076	ü	NCKAP5
4	186170490	A	C	1473	0.941955	-4.73716	0.821403	1.72428e-07	4q35.1	intronic	rs9312345	0	FAM149A
12	45443324	A	C	1473	0.935506	-4.79038	0.84144	1.76749e-07	12q12	intergenic	rs11183041	ü	ANO6(dist=2920),LINC00938(dist=282396)
19	17100860	C	T	1473	0.948405	-4.89947	0.905218	2.61063e-07	19p13.11	intronic	rs16981622	ü	MYO9B
8	23354960	A	T	1473	0.867278	-6.6084	1.67714	3.34597e-07	8p21.3	ncRNA_intronic	rs1448545147	ü	LOC100507156
3	186194034	G	T	1473	0.0641548	4.23265	0.702703	4.43555e-07	3q27.2	intronic	rs6762646	ü	DGKG
20	57645664	G	C	1473	0.0665309	4.78927	0.907439	4.96677e-07	20q13.31	intergenic	rs4811897	ü	ZBP1(dist=25238),PMEPA1(dist=2728)
20	46301506	A	T	1473	0.917176	-5.43765	1.16987	4.97216e-07	20q13.12	intronic	rs7274015	ü	CDH22
9	33095941	T	C	1473	0.949423	-3.49649	0.488971	5.7258e-07	9p21.1	intergenic	rs13288402	ü	SMU1(dist=19267),B4GALT1(dist=8136)
5	121602744	A	G	1473	0.943313	-4.64987	0.875617	6.7241e-07	5q23.1	intergenic	rs62380899	ü	LOC102467226(dist=276907),FTMT(dist=249138)
5	121605216	T	C	1473	0.943313	-4.64987	0.875617	6.7241e-07	5q23.1	intergenic	rs11743491	0	LOC102467226(dist=279379),FTMT(dist=246666)
5	121605219	T	C	1473	0.943313	-4.64987	0.875617	6.7241e-07	5q23.1	intergenic	rs11743492	0	LOC102467226(dist=279382),FTMT(dist=246663)
5	121608025	T	C	1473	0.942974	-4.6498	0.875673	6.73222e-07	5q23.1	intergenic	rs62380903	0	LOC102467226(dist=282188),FTMT(dist=243857)
5	121609012	T	A	1473	0.942974	-4.6498	0.875673	6.73222e-07	5q23.1	intergenic	rs74953222	0	LOC102467226(dist=283175),FTMT(dist=242870)
5	121587587	C	T	1473	0.942974	-4.64795	0.877225	6.95692e-07	5q23.1	intergenic	rs62380885	0	LOC102467226(dist=261750),FTMT(dist=264295)
5	121592390	A	C	1473	0.942974	-4.64795	0.877225	6.95692e-07	5q23.1	intergenic	rs78188444	0	LOC102467226(dist=266553),FTMT(dist=259492)
5	121593610	C	T	1473	0.942974	-4.64795	0.877225	6.95692e-07	5q23.1	intergenic	rs62380890	0	LOC102467226(dist=267773),FTMT(dist=258272)
5	121593786	T	A	1473	0.942974	-4.64795	0.877225	6.95692e-07	5q23.1	intergenic	rs62380891	0	LOC102467226(dist=267949),FTMT(dist=258096)
5	121600243	C	T	1473	0.942974	-4.64795	0.877225	6.95692e-07	5q23.1	intergenic	rs11742337	0	LOC102467226(dist=274406),FTMT(dist=251639)
5	121606504	A	C	1473	0.942974	-4.64795	0.877225	6.95692e-07	5q23.1	intergenic	rs62380901	0	LOC102467226(dist=280667),FTMT(dist=245378)
5	121607194	C	A	1473	0.942634	-4.64788	0.87728	6.96527e-07	5q23.1	intergenic	rs62380902	0	LOC102467226(dist=281357),FTMT(dist=244688)
5	121584598	A	C	1473	0.942295	-4.64847	0.878328	7.04944e-07	5q23.1	intergenic	rs59777597	ü	LOC102467226(dist=258761),FTMT(dist=267284)
5	121585791	T	A	1473	0.941616	-4.64735	0.879848	7.25071e-07	5q23.1	intergenic	rs59332199	0	LOC102467226(dist=259954),FTMT(dist=266091)
5	121598283	C	T	1473	0.941616	-4.64735	0.879848	7.25071e-07	5q23.1	intergenic	rs62380895	0	LOC102467226(dist=272446),FTMT(dist=253599)
5	121605193	A	G	1473	0.941276	-4.64728	0.879904	7.25939e-07	5q23.1	intergenic	rs11743531	0	LOC102467226(dist=279356),FTMT(dist=246689)
5	121602271	A	C	1473	0.941276	-4.64694	0.880189	7.30316e-07	5q23.1	intergenic	rs62380898	0	LOC102467226(dist=276434),FTMT(dist=249611)
5	121609726	C	A	1473	0.941276	-4.64617	0.880827	7.40177e-07	5q23.1	intergenic	rs4343869	0	LOC102467226(dist=283889),FTMT(dist=242156)
5	121608263	C	G	1473	0.940937	-4.6461	0.880882	7.41059e-07	5q23.1	intergenic	rs62380904	0	LOC102467226(dist=282426),FTMT(dist=243619)
5	121584445	T	C	1473	0.941955	-4.64515	0.880796	7.44014e-07	5q23.1	intergenic	rs61448329	0	LOC102467226(dist=258608),FTMT(dist=267437)
5	121589567	A	C	1473	0.941276	-4.64544	0.881451	7.49899e-07	5q23.1	intergenic	rs62380887	0	LOC102467226(dist=263730),FTMT(dist=262315)
5	121593665	G	A	1473	0.941276	-4.64544	0.881451	7.49899e-07	5q23.1	intergenic	rs7723201	0	LOC102467226(dist=267828),FTMT(dist=258217)
2	139837642	A	G	1473	0.946029	-4.10205	0.693481	8.39826e-07	2q22.1	intergenic	rs114344182	ü	YY1P2(dist=938468),LRP1B(dist=393781)
17	29140361	G	A	1473	0.937542	-4.78771	0.958566	1.00789e-06	17q11.2	UTR5	rs77067494	ü	MYO18A(NM_001346768:c.-19153C>T)
1	99313813	A	C	1473	0.945689	-4.76712	0.96468	1.21234e-06	1p21.2	intergenic	rs115725423	ü	PLPPR4(dist=4231),LINC01708(dist=158607)
17	29227471	A	G	1473	0.9389	-4.77368	0.968829	1.23547e-06	17q11.2	intergenic	rs141995849	0	MYO18A(dist=47073),CRYBA1(dist=19388)
1	200487296	A	G	1473	0.945689	-4.57846	0.894463	1.29168e-06	1q32.1	intergenic	rs10919946	ü	ZNF281(dist=77260),KIF14(dist=64201)
4	185801670	A	C	1473	0.931093	-4.08836	0.720279	1.45553e-06	4q35.1	intronic	rs62335691	ü	SORBS2
4	186171656	G	A	1473	0.947047	-4.03524	0.703379	1.49854e-06	4q35.1	intronic	rs28631173	0	FAM149A
1	247847597	C	A	1473	0.832315	-7.12565	2.19696	1.52876e-06	1q44	intergenic	rs61855663	ü	OR11L1(dist=5701),TRIM58(dist=9590)
18	37513783	C	G	1473	0.0577054	4.66668	0.943924	1.56071e-06	18q12.2	intronic	rs1786768	ü	CELF4
18	37506122	C	T	1473	0.0573659	4.66404	0.944318	1.58997e-06	18q12.2	intronic	rs2974272	0	CELF4
8	23354962	A	T	1473	0.892736	-5.93766	1.53898	1.69899e-06	8p21.3	ncRNA_intronic	rs866440721	0	LOC100507156
8	127993221	A	C	1473	0.622539	-9.56595	3.99567	1.70508e-06	8q24.21	ncRNA_intronic	rs10956402	ü	PVT1
11	133314165	G	T	1473	0.949423	-3.42861	0.513452	1.71118e-06	11q25	intronic	rs112584144	ü	OPCML
10	95524143	C	T	1473	0.10387	5.44442	1.29648	1.73951e-06	10q24.1	intronic	rs1326933	ü	SORBS1
10	95528750	C	T	1473	0.10387	5.44442	1.29648	1.73951e-06	10q24.1	intronic	rs7896622	0	SORBS1
1	247843735	T	C	1473	0.168703	7.16034	2.24337	1.74766e-06	1q44	intergenic	rs10749632	0	OR11L1(dist=1839),TRIM58(dist=13452)
20	57645388	G	A	1473	0.0726409	4.70938	0.971518	1.77126e-06	20q13.31	intergenic	rs4810093	0	ZBP1(dist=24962),PMEPA1(dist=3004)
18	37511321	G	A	1473	0.0590631	4.65774	0.950695	1.77933e-06	18q12.2	intronic	rs948539	0	CELF4
10	95508462	C	T	1473	0.103191	5.43984	1.29823	1.80329e-06	10q24.1	intronic	rs1409715	0	SORBS1
10	95511150	A	G	1473	0.10353	5.43979	1.29824	1.80386e-06	10q24.1	intronic	rs4457684	0	SORBS1
10	95513754	G	C	1473	0.10387	5.43968	1.29837	1.80692e-06	10q24.1	intronic	rs1326937	0	SORBS1
10	95513756	G	T	1473	0.10387	5.43968	1.29837	1.80692e-06	10q24.1	intronic	rs1326938	0	SORBS1
2	132705560	T	C	1473	0.916497	-4.6815	0.96436	1.86778e-06	2q21.2	intronic	rs72844757	0	NCKAP5
2	132704292	C	A	1473	0.916158	-4.68137	0.964373	1.86939e-06	2q21.2	intronic	rs72844755	0	NCKAP5
2	132709153	T	C	1473	0.915139	-4.67283	0.968922	2.06271e-06	2q21.2	intronic	rs6748804	0	NCKAP5
4	47499405	G	A	1473	0.861168	-6.62812	2.02059	3.11865e-06	4p12	intronic	rs6841970	ü	ATP10D
2	132711677	A	T	1473	0.916497	-4.63592	0.990542	3.19288e-06	2q21.2	intronic	rs72844763	0	NCKAP5
5	121559538	G	A	1473	0.943992	-4.52395	0.943652	3.20752e-06	5q23.1	intergenic	rs62382713	0	LOC102467226(dist=233701),FTMT(dist=292344)
10	95499310	T	C	1473	0.108282	5.37186	1.33285	3.27142e-06	10q24.1	intronic	rs6584003	0	SORBS1
10	95500807	G	A	1473	0.109301	5.36849	1.3345	3.36455e-06	10q24.1	intronic	rs1536447	0	SORBS1
4	28853927	T	C	1473	0.949084	-4.77504	1.05674	3.39962e-06	4p15.1	intergenic	rs10009385	ü	MIR4275(dist=34259),LINC02364(dist=142857)
4	28856525	T	A	1473	0.948744	-4.77432	1.0568	3.41316e-06	4p15.1	intergenic	rs9995959	0	MIR4275(dist=36857),LINC02364(dist=140259)
3	123046383	A	C	1473	0.944671	-4.15701	0.803013	3.50176e-06	3q21.1	intergenic	rs72972496	ü	SEMA5B(dist=18571),PDIA5(dist=20642)
4	28861333	C	A	1473	0.946029	-4.78309	1.0647	3.56096e-06	4p15.1	intergenic	rs68074578	0	MIR4275(dist=41665),LINC02364(dist=135451)
3	176936377	T	G	1473	0.888323	-5.71043	1.52403	3.73435e-06	3q26.32	intergenic	rs112485313	ü	LINC01209(dist=119376),TBL1XR1(dist=82967)
11	32658051	C	A	1473	0.918194	-5.02068	1.17857	3.75129e-06	11p13	intronic	rs4359178	ü	CCDC73
18	37510735	T	C	1473	0.059742	4.59663	0.988294	3.76822e-06	18q12.2	intronic	rs55806287	0	CELF4
18	37513328	G	A	1473	0.059742	4.59663	0.988294	3.76822e-06	18q12.2	intronic	rs1786809	0	CELF4
8	30263094	G	A	1473	0.948744	-3.41318	0.545078	3.78105e-06	8p12	intergenic	rs2938216	ü	DCTN6(dist=79455),RBPMS-AS1(dist=119025)
6	25866152	A	C	1473	0.941616	-4.04311	0.767427	3.92595e-06	6p22.2	intronic	rs72843590	ü	SLC17A3
11	32608204	T	C	1473	0.918194	-5.0161	1.18169	3.94261e-06	11p13	intronic	rs112917919	0	CCDC73
11	32609810	T	C	1473	0.918194	-5.0161	1.18169	3.94261e-06	11p13	intronic	rs34254797	0	CCDC73
11	32610475	G	A	1473	0.918194	-5.0161	1.18169	3.94261e-06	11p13	intronic	rs36071525	0	CCDC73
11	32610525	C	G	1473	0.918194	-5.0161	1.18169	3.94261e-06	11p13	intronic	rs12805291	0	CCDC73
11	32619977	A	T	1473	0.918194	-5.0161	1.18169	3.94261e-06	11p13	intronic	rs34186520	0	CCDC73
11	32620543	A	G	1473	0.918194	-5.0161	1.18169	3.94261e-06	11p13	intronic	rs57375746	0	CCDC73
11	32590289	A	G	1473	0.918534	-5.01522	1.18129	3.94285e-06	11p13	intronic	rs12807989	0	EIF3M
11	32599852	C	T	1473	0.918534	-5.01522	1.18129	3.94285e-06	11p13	intronic	rs12792216	0	EIF3M
11	32603374	C	T	1473	0.918534	-5.01522	1.18129	3.94285e-06	11p13	UTR3	rs12789734	0	EIF3M(NM_006360:c.*975C>T,NM_001307929:c.*975C>T)
11	32636239	G	T	1473	0.917855	-5.01529	1.18214	3.97339e-06	11p13	intronic	rs35253549	0	CCDC73
11	32636320	A	C	1473	0.917855	-5.01529	1.18214	3.97339e-06	11p13	intronic	rs35446831	0	CCDC73
11	32648677	A	G	1473	0.917855	-5.01529	1.18214	3.97339e-06	11p13	intronic	rs34273604	0	CCDC73
11	32649016	C	T	1473	0.917855	-5.01529	1.18214	3.97339e-06	11p13	intronic	rs35878921	0	CCDC73
11	32650396	G	A	1473	0.917855	-5.01529	1.18214	3.97339e-06	11p13	intronic	rs7936829	0	CCDC73
11	32652347	G	C	1473	0.917855	-5.01529	1.18214	3.97339e-06	11p13	intronic	rs7120401	0	CCDC73
11	32661313	A	T	1473	0.917855	-5.01529	1.18214	3.97339e-06	11p13	intronic	rs71479173	0	CCDC73
11	32664208	A	G	1473	0.917855	-5.01529	1.18214	3.97339e-06	11p13	intronic	rs143954252	0	CCDC73
11	32664278	T	C	1473	0.917855	-5.01529	1.18214	3.97339e-06	11p13	intronic	rs144348063	0	CCDC73
11	32671170	A	C	1473	0.917855	-5.01529	1.18214	3.97339e-06	11p13	intronic	rs7126059	0	CCDC73
11	32673478	C	T	1473	0.917855	-5.01529	1.18214	3.97339e-06	11p13	intronic	rs80337025	0	CCDC73
11	32676052	T	C	1473	0.917855	-5.01529	1.18214	3.97339e-06	11p13	intronic	rs35630681	0	CCDC73
11	32679885	G	A	1473	0.917855	-5.01529	1.18214	3.97339e-06	11p13	intronic	rs34367608	0	CCDC73
11	32683354	T	G	1473	0.917855	-5.01529	1.18214	3.97339e-06	11p13	intronic	rs12794499	0	CCDC73
11	32698403	C	T	1473	0.917855	-5.01529	1.18214	3.97339e-06	11p13	intronic	rs80211989	0	CCDC73
11	32699341	C	T	1473	0.917855	-5.01529	1.18214	3.97339e-06	11p13	intronic	rs12808227	0	CCDC73
11	32700217	T	C	1473	0.917855	-5.01529	1.18214	3.97339e-06	11p13	intronic	rs12789547	0	CCDC73
11	32709644	G	A	1473	0.917855	-5.01529	1.18214	3.97339e-06	11p13	intronic	rs12796070	0	CCDC73
11	32727732	T	C	1473	0.917855	-5.01529	1.18214	3.97339e-06	11p13	intronic	rs71479175	0	CCDC73
11	32729449	C	T	1473	0.917855	-5.01529	1.18214	3.97339e-06	11p13	intronic	rs74805381	0	CCDC73
11	32731172	G	A	1473	0.917855	-5.01529	1.18214	3.97339e-06	11p13	intronic	rs7104377	0	CCDC73
11	32737009	A	C	1473	0.917855	-5.01529	1.18214	3.97339e-06	11p13	intronic	rs71479177	0	CCDC73
11	32742737	G	A	1473	0.917855	-5.01529	1.18214	3.97339e-06	11p13	intronic	rs147014437	0	CCDC73
11	32747896	A	G	1473	0.917855	-5.01529	1.18214	3.97339e-06	11p13	intronic	rs35020878	0	CCDC73
11	32761447	T	C	1473	0.917855	-5.01529	1.18214	3.97339e-06	11p13	intronic	rs7107642	0	CCDC73
11	32761710	T	G	1473	0.917855	-5.01529	1.18214	3.97339e-06	11p13	intronic	rs12792258	0	CCDC73
11	32765640	G	A	1473	0.917855	-5.01529	1.18214	3.97339e-06	11p13	intronic	rs34927226	0	CCDC73
11	32767836	A	G	1473	0.917855	-5.01529	1.18214	3.97339e-06	11p13	intronic	rs34284474	0	CCDC73
11	32771411	A	C	1473	0.917855	-5.01529	1.18214	3.97339e-06	11p13	intronic	rs34506638	0	CCDC73
11	32776359	A	G	1473	0.917855	-5.01529	1.18214	3.97339e-06	11p13	intronic	rs6484594	0	CCDC73
11	32776976	C	T	1473	0.917855	-5.01529	1.18214	3.97339e-06	11p13	intronic	rs2223885	0	CCDC73
11	32778587	A	G	1473	0.917855	-5.01529	1.18214	3.97339e-06	11p13	intronic	rs1876909	0	CCDC73
11	32733325	T	C	1473	0.917515	-5.01485	1.18244	3.99237e-06	11p13	intronic	rs12800518	0	CCDC73
2	122059278	T	C	1473	0.911405	-5.93535	1.65936	4.07332e-06	2q14.3	intergenic	rs367667337	ü	TSN(dist=291426),LINC01826(dist=1006878)
11	32574565	A	G	1473	0.917176	-5.22127	1.29044	4.30086e-06	11p13	intergenic	rs12788831	0	WT1-AS(dist=115796),EIF3M(dist=9266)
11	32571932	T	G	1473	0.917515	-5.22124	1.29043	4.30113e-06	11p13	intergenic	rs67535916	0	WT1-AS(dist=113163),EIF3M(dist=11899)
11	32571943	T	C	1473	0.917515	-5.22124	1.29043	4.30113e-06	11p13	intergenic	rs71479164	0	WT1-AS(dist=113174),EIF3M(dist=11888)
11	32572652	T	C	1473	0.917515	-5.22124	1.29043	4.30113e-06	11p13	intergenic	rs34495676	0	WT1-AS(dist=113883),EIF3M(dist=11179)
11	32567401	C	T	1473	0.917176	-5.22124	1.29043	4.30115e-06	11p13	intergenic	rs67559057	0	WT1-AS(dist=108632),EIF3M(dist=16430)
11	32568587	A	G	1473	0.917176	-5.22124	1.29043	4.30115e-06	11p13	intergenic	rs12807888	0	WT1-AS(dist=109818),EIF3M(dist=15244)
11	32584585	C	G	1473	0.917176	-5.2211	1.29052	4.30703e-06	11p13	intronic	rs79865162	0	EIF3M
11	32580432	C	T	1473	0.917176	-5.2211	1.29052	4.30703e-06	11p13	intergenic	rs79207573	0	WT1-AS(dist=121663),EIF3M(dist=3399)
11	32580482	C	T	1473	0.917176	-5.2211	1.29052	4.30703e-06	11p13	intergenic	rs71479166	0	WT1-AS(dist=121713),EIF3M(dist=3349)
11	32580954	C	T	1473	0.917176	-5.2211	1.29052	4.30703e-06	11p13	intergenic	rs7111865	0	WT1-AS(dist=122185),EIF3M(dist=2877)
11	32581603	G	A	1473	0.917176	-5.2211	1.29052	4.30703e-06	11p13	intergenic	rs12787891	0	WT1-AS(dist=122834),EIF3M(dist=2228)
10	95497277	A	G	1473	0.113035	5.96266	1.68608	4.39043e-06	10q24.1	intronic	rs1571132	0	SORBS1
20	51323630	C	T	1473	0.949423	-4.17035	0.824948	4.3996e-06	20q13.2	intergenic	rs56303491	ü	KCNG1(dist=300523),NFATC2(dist=63333)
10	95536965	C	T	1473	0.105906	5.38836	1.38524	4.69011e-06	10q24.1	intronic	rs1359723	0	SORBS1
7	12181934	G	A	1473	0.90835	-5.17286	1.27851	4.76539e-06	7p21.3	intergenic	rs76656513	ü	THSD7A(dist=349736),TMEM106B(dist=29360)
18	45686427	T	C	1473	0.937882	-3.99286	0.762911	4.84539e-06	18q12.3	intergenic	rs17745116	ü	SLC14A2(dist=2739),SLC14A1(dist=37754)
7	81060808	C	T	1473	0.93313	-4.82137	1.11335	4.89217e-06	7q21.11	intergenic	rs7777847	ü	SEMA3C(dist=138419),LOC105369146(dist=454939)
11	133314160	G	A	1473	0.946707	-3.36608	0.543378	4.96173e-06	11q25	intronic	rs113026576	0	OPCML
10	95483144	G	A	1473	0.118805	5.9366	1.70192	5.34944e-06	10q24.1	intronic	rs4244315	0	SORBS1
10	95484080	C	T	1473	0.119484	5.93655	1.70194	5.35107e-06	10q24.1	intronic	rs10882601	0	SORBS1
9	82540566	T	A	1473	0.936864	-4.03567	0.786585	5.35629e-06	9q21.32	intergenic	rs80304917	ü	SPATA31D1(dist=545313),RASEF(dist=439024)
10	95484096	C	A	1473	0.120502	5.93627	1.70198	5.35801e-06	10q24.1	intronic	rs10882602	0	SORBS1
9	82543532	C	T	1473	0.936524	-4.03454	0.787287	5.44107e-06	9q21.32	intergenic	rs12551673	0	SPATA31D1(dist=548279),RASEF(dist=436058)
18	37506912	G	A	1473	0.0607604	4.54555	1.00143	5.5646e-06	18q12.2	intronic	rs1786777	0	CELF4
10	95546579	G	A	1473	0.107943	5.36409	1.39724	5.68002e-06	10q24.1	intronic	rs7909386	0	SORBS1
10	95548685	G	A	1473	0.107943	5.36409	1.39724	5.68002e-06	10q24.1	intronic	rs7098378	0	SORBS1
10	95548814	G	A	1473	0.107943	5.36409	1.39724	5.68002e-06	10q24.1	intronic	rs7098531	0	SORBS1
10	95552748	G	A	1473	0.107943	5.36409	1.39724	5.68002e-06	10q24.1	intronic	rs7092277	0	SORBS1
10	95555073	G	A	1473	0.107943	5.36409	1.39724	5.68002e-06	10q24.1	intronic	rs1887227	0	SORBS1
16	6708921	A	G	1473	0.947726	-4.54125	1.0021	5.72014e-06	16p13.3	intronic	rs1978293	ü	RBFOX1
10	95546312	C	T	1473	0.108622	5.35985	1.39796	5.80931e-06	10q24.1	intronic	rs7894499	0	SORBS1
10	95546967	C	T	1473	0.109301	5.36	1.39856	5.83279e-06	10q24.1	intronic	rs1887225	0	SORBS1
10	95548357	A	C	1473	0.109301	5.36	1.39856	5.83279e-06	10q24.1	intronic	rs1926817	0	SORBS1
10	95558454	G	A	1473	0.110998	5.35068	1.4033	6.27719e-06	10q24.1	intronic	rs10786224	0	SORBS1
10	95557461	T	C	1473	0.111337	5.34834	1.40416	6.37749e-06	10q24.1	intronic	rs10786223	0	SORBS1
10	95493755	C	T	1473	0.118805	5.9025	1.71518	6.57708e-06	10q24.1	intronic	rs6584002	0	SORBS1
9	82552829	G	A	1473	0.937203	-4.0139	0.797678	6.98296e-06	9q21.32	intergenic	rs12004246	0	SPATA31D1(dist=557576),RASEF(dist=426761)
19	51746419	C	A	1473	0.917515	-4.21309	0.881592	7.21942e-06	19q13.41	exonic	rs1042229	ü	FPR1
11	89381018	C	G	1473	0.946029	-4.05112	0.817361	7.43179e-06	11q14.3	intronic	rs116878213	ü	NOX4
18	37510575	C	T	1473	0.0607604	4.53619	1.02523	7.46324e-06	18q12.2	intronic	rs948544	0	CELF4
20	17271402	G	A	1473	0.949084	-3.96963	0.785128	7.46356e-06	20p12.1	intronic	rs6131926	ü	PCSK2
8	30263110	G	A	1473	0.940597	-3.38209	0.571677	7.70878e-06	8p12	intergenic	rs2958775	0	DCTN6(dist=79471),RBPMS-AS1(dist=119009)
8	30265647	T	C	1473	0.940597	-3.38209	0.571677	7.70878e-06	8p12	intergenic	rs2958773	0	DCTN6(dist=82008),RBPMS-AS1(dist=116472)
8	30269943	G	C	1473	0.940597	-3.38209	0.571677	7.70878e-06	8p12	intergenic	rs2938206	0	DCTN6(dist=86304),RBPMS-AS1(dist=112176)
10	95500494	G	A	1473	0.114392	5.3267	1.41852	7.73439e-06	10q24.1	intronic	rs1326936	0	SORBS1
18	37509831	T	A	1473	0.0614392	4.53112	1.02891	7.93189e-06	18q12.2	intronic	rs948545	0	CELF4
2	150070554	A	G	1473	0.925322	-4.74203	1.14228	9.12684e-06	2q23.3	intergenic	rs73002443	ü	LINC01931(dist=211363),LINC01817(dist=164338)
4	92990309	A	G	1473	0.944671	-3.35329	0.573054	9.43695e-06	4q22.2	intronic	rs7437849	ü	GRID2
2	142228849	G	A	1473	0.821453	-6.73598	2.31554	9.57103e-06	2q22.2	intergenic	rs60404236	ü	LRP1B(dist=97833),KYNU(dist=648815)
2	142237358	G	T	1473	0.821453	-6.73598	2.31554	9.57103e-06	2q22.2	intergenic	rs4297822	0	LRP1B(dist=106342),KYNU(dist=640306)
9	31623116	G	A	1473	0.945689	-3.96219	0.801902	9.66155e-06	9p21.1	intergenic	rs79664675	ü	LINC01243(dist=241626),ACO1(dist=761487)
6	26463188	C	A	1473	0.947386	-4.15935	0.884167	9.71489e-06	6p22.2	intronic	rs76715864	ü	BTN2A1
6	26543879	C	G	1473	0.947047	-4.15914	0.884403	9.75151e-06	6p22.2	intronic	rs79135365	0	HMGN4
2	142231871	A	G	1473	0.820774	-6.73052	2.31665	9.77928e-06	2q22.2	intergenic	rs4473327	0	LRP1B(dist=100855),KYNU(dist=645793)

## Sheet: EUR_Adult_Genotyping
CHR	BP	A1	A2	N	AF	Score	Var	P-value	Band	Feature	rsID	Independent	Gene
8	132455457	T	A	3444	0.940331	-15.6419	7.7784	2.04118e-08	8q24.22	intronic	rs79089725	ü	KCNQ3
8	132461773	A	G	3444	0.940912	-14.7976	7.47577	6.22956e-08	8q24.22	intronic	rs10956663	0	KCNQ3
5	12334920	A	G	3444	0.931185	-15.593	8.60712	1.06675e-07	5p15.2	intergenic	rs62349373	ü	CTNND2(dist=430474),LINC01194(dist=239937)
10	124880248	T	C	3444	0.0979965	18.1233	12.4476	2.79427e-07	10q26.13	intergenic	rs7901823	ü	ABRAXAS2(dist=43581),ZRANB1(dist=61875)
2	56223296	C	T	3444	0.294861	27.3932	31.4783	1.04784e-06	2p16.1	intronic	rs6545559	ü	CCDC85A
18	73313100	T	C	3444	0.14547	20.8721	18.3292	1.08689e-06	18q22.3	intergenic	rs4479339	ü	LINC02864(dist=48602),LINC02582(dist=11841)
10	36576876	A	G	3444	0.940912	-13.5962	7.87518	1.26665e-06	10p11.21	intergenic	rs147343538	ü	PCAT5(dist=775956),ANKRD30A(dist=548981)
16	14252568	C	G	3444	0.926103	-15.4668	10.2717	1.39369e-06	16p13.12	intronic	rs30143	ü	MRTFB
14	84615718	T	G	3444	0.888792	-18.0659	14.1224	1.52951e-06	14q31.3	intergenic	rs55870181	ü	LINC02301(dist=1908893),SNORD3P3(dist=656214)
5	148312277	C	T	3444	0.906214	-16.6419	12.0315	1.60411e-06	5q32	ncRNA_intronic	rs13168328	ü	LOC102546294
19	51676686	C	T	3444	0.342044	26.6959	31.1732	1.74085e-06	19q13.41	intergenic	rs12974234	ü	SIGLEC14(dist=29867),SPACA6P-AS(dist=8677)
19	42413393	C	T	3444	0.949477	-13.0225	7.47125	1.89534e-06	19q13.2	ncRNA_intronic	rs12104209	ü	LIPE-AS1
19	42758864	G	C	3444	0.930168	-14.1103	8.97247	2.46946e-06	19q13.2	intronic	rs146228036	ü	PSG8
2	56209120	A	G	3444	0.137776	20.3937	19.0194	2.92172e-06	2p16.1	intronic	rs6545558	ü	CCDC85A
10	36576499	G	A	3444	0.939315	-13.2817	8.10199	3.06902e-06	10p11.21	intergenic	rs111793643	0	PCAT5(dist=775579),ANKRD30A(dist=549358)
10	36582104	A	T	3444	0.939315	-13.2817	8.10199	3.06902e-06	10p11.21	intergenic	rs73244594	0	PCAT5(dist=781184),ANKRD30A(dist=543753)
10	36583313	C	T	3444	0.939315	-13.2817	8.10199	3.06902e-06	10p11.21	intergenic	rs111815938	0	PCAT5(dist=782393),ANKRD30A(dist=542544)
8	132449229	C	T	3444	0.937718	-13.6082	8.53131	3.17732e-06	8q24.22	intronic	rs58613338	ü	KCNQ3
2	98091346	C	G	3444	0.852207	-19.4235	17.5643	3.57636e-06	2q11.2	intronic	rs298918	ü	VWA3B
8	132450727	A	G	3444	0.937427	-13.5711	8.57474	3.57773e-06	8q24.22	intronic	rs72721081	0	KCNQ3
2	34272300	G	T	3444	0.927991	-13.6586	8.71746	3.72693e-06	2p22.3	ncRNA_intronic	rs57565015	ü	LINC01317
2	56210539	G	A	3444	0.140244	20.1586	19.0724	3.91353e-06	2p16.1	intronic	rs994297	0	CCDC85A
14	43734067	C	G	3444	0.899826	-16.8269	13.3616	4.15767e-06	14q21.2	intergenic	rs74652582	ü	LRFN5(dist=1829516),FSCB(dist=770084)
14	43735524	C	T	3444	0.899826	-16.8269	13.3616	4.15767e-06	14q21.2	intergenic	rs61998469	0	LRFN5(dist=1830973),FSCB(dist=768627)
14	43736579	G	A	3444	0.899826	-16.8269	13.3616	4.15767e-06	14q21.2	intergenic	rs61998470	0	LRFN5(dist=1832028),FSCB(dist=767572)
14	43738372	A	G	3444	0.899826	-16.8269	13.3616	4.15767e-06	14q21.2	intergenic	rs17309078	0	LRFN5(dist=1833821),FSCB(dist=765779)
2	49461514	C	T	3444	0.949913	-12.2518	7.08881	4.19192e-06	2p16.3	intergenic	rs12991169	ü	FSHR(dist=306999),NRXN1(dist=456989)
14	43728204	G	A	3444	0.905923	-16.4744	12.8527	4.32139e-06	14q21.2	intergenic	rs17212484	0	LRFN5(dist=1823653),FSCB(dist=775947)
2	49401027	T	C	3444	0.949623	-12.2325	7.11589	4.52586e-06	2p16.3	intergenic	rs35372753	0	FSHR(dist=246512),NRXN1(dist=517476)
14	43730034	T	C	3444	0.905778	-16.4455	12.8691	4.55502e-06	14q21.2	intergenic	rs61998466	0	LRFN5(dist=1825483),FSCB(dist=774117)
14	43730545	G	A	3444	0.905778	-16.4455	12.8691	4.55502e-06	14q21.2	intergenic	rs61998467	0	LRFN5(dist=1825994),FSCB(dist=773606)
2	34266576	C	T	3444	0.92741	-13.5686	8.80007	4.7859e-06	2p22.3	ncRNA_intronic	rs72784817	0	LINC01317
2	34270794	G	T	3444	0.927265	-13.5667	8.80142	4.80874e-06	2p22.3	ncRNA_intronic	rs72784822	0	LINC01317
5	148373428	C	T	3444	0.906794	-15.7877	11.9444	4.92147e-06	5q32	ncRNA_intronic	rs10515609	0	LOC102546294
8	132451137	C	T	3444	0.933072	-13.8666	9.21581	4.92941e-06	8q24.22	intronic	rs62520397	0	KCNQ3
5	12778396	G	A	3444	0.890534	-16.2683	12.6956	4.97624e-06	5p15.2	ncRNA_intronic	rs62350063	ü	LINC01194
2	34269550	C	T	3444	0.92712	-13.5298	8.82754	5.2692e-06	2p22.3	ncRNA_intronic	rs72784820	0	LINC01317
10	12457610	G	A	3444	0.274971	24.5377	29.0792	5.35657e-06	10p13	intronic	rs2768373	ü	CAMK1D
19	42423369	C	T	3444	0.949042	-12.2462	7.25267	5.43373e-06	19q13.2	ncRNA_intronic	rs10422283	0	LIPE-AS1
10	103678573	A	G	3444	0.937282	-12.5261	7.61857	5.67491e-06	10q24.33	intronic	rs12766741	ü	SH3PXD2A
14	84591160	C	T	3444	0.888502	-16.9943	14.0259	5.68666e-06	14q31.3	intergenic	rs78574512	0	LINC02301(dist=1884335),SNORD3P3(dist=680772)
14	43739213	G	A	3444	0.897213	-16.6513	13.4804	5.7547e-06	14q21.2	intergenic	rs17309085	0	LRFN5(dist=1834662),FSCB(dist=764938)
10	12458176	C	T	3444	0.275407	24.4869	29.1652	5.7819e-06	10p13	intronic	rs2815613	0	CAMK1D
5	50860827	T	C	3444	0.115418	17.7622	15.4458	6.198e-06	5q11.1	intergenic	rs27609	ü	PARP8(dist=14308),LINC02106(dist=108390)
20	46134218	C	G	3444	0.854094	-19.121	17.9578	6.41683e-06	20q13.12	intergenic	rs4813001	ü	CD40(dist=4363),CDH22(dist=39521)
20	46134548	T	C	3444	0.854094	-19.121	17.9578	6.41683e-06	20q13.12	intergenic	rs4813002	0	CD40(dist=4693),CDH22(dist=39191)
20	46134645	T	C	3444	0.854094	-19.121	17.9578	6.41683e-06	20q13.12	intergenic	rs4813003	0	CD40(dist=4790),CDH22(dist=39094)
5	50860955	A	T	3444	0.115563	17.7355	15.4601	6.4638e-06	5q11.1	intergenic	rs41502	0	PARP8(dist=14436),LINC02106(dist=108262)
19	42707734	T	C	3444	0.921022	-14.8462	10.8398	6.5055e-06	19q13.2	intergenic	rs28805620	0	LIPE-AS1(dist=55379),PSG3(dist=13908)
6	32544405	C	A	3444	0.838124	-19.6629	19.1283	6.9304e-06	6p21.32	intergenic	rs948113645	ü	HLA-DRB5(dist=14118),HLA-DRB6(dist=8308)
19	42729897	T	A	3444	0.931039	-13.288	8.73704	6.94084e-06	19q13.2	exonic	rs28698193	0	PSG3
18	3246393	G	C	3444	0.821138	-20.4829	20.7624	6.94926e-06	18p11.31	intergenic	rs3819221	ü	MYOM1(dist=26425),MYL12A(dist=1089)
2	56219539	C	G	3444	0.13734	19.5009	18.8295	6.98914e-06	2p16.1	intronic	rs979504	0	CCDC85A
2	34216244	A	C	3444	0.927555	-13.4323	8.93383	6.98978e-06	2p22.3	ncRNA_intronic	rs72781165	0	LINC01317
2	34217201	C	G	3444	0.927555	-13.4323	8.93383	6.98978e-06	2p22.3	ncRNA_intronic	rs12471795	0	LINC01317
19	42742848	C	T	3444	0.931039	-13.301	8.7787	7.14879e-06	19q13.2	intergenic	rs28592745	0	PSG3(dist=2367),PSG8(dist=9838)
19	42742850	C	T	3444	0.931039	-13.301	8.7787	7.14879e-06	19q13.2	intergenic	rs28535711	0	PSG3(dist=2369),PSG8(dist=9836)
19	42733553	G	A	3444	0.931185	-13.2949	8.77309	7.16954e-06	19q13.2	intronic	rs2353144	0	PSG3
19	42739099	A	G	3444	0.931185	-13.2949	8.77309	7.16954e-06	19q13.2	intronic	rs12185501	0	PSG3
19	42739114	T	C	3444	0.931185	-13.2949	8.77309	7.16954e-06	19q13.2	intronic	rs12185499	0	PSG3
2	34219887	G	A	3444	0.92712	-13.4027	8.95402	7.49874e-06	2p22.3	ncRNA_intronic	rs72781172	0	LINC01317
2	56219344	A	G	3444	0.137921	19.4333	18.8607	7.65064e-06	2p16.1	intronic	rs1990757	0	CCDC85A
20	46092746	T	G	3444	0.900697	-15.4714	11.9565	7.66551e-06	20q13.12	intergenic	rs74174997	ü	NCOA5(dist=2784),CD40(dist=25568)
19	42733224	A	G	3444	0.931039	-13.256	8.80025	7.87531e-06	19q13.2	intronic	rs10411960	0	PSG3
19	42740895	C	A	3444	0.931039	-13.256	8.80025	7.87531e-06	19q13.2	upstream	rs10404522	0	PSG3(dist=414)
2	34245913	G	C	3444	0.93133	-13.0268	8.50376	7.92612e-06	2p22.3	ncRNA_intronic	rs72782929	0	LINC01317
19	42733293	G	A	3444	0.931039	-13.2524	8.81237	8.03529e-06	19q13.2	intronic	rs73547127	0	PSG3
2	34215948	T	C	3444	0.927555	-13.369	8.97864	8.13343e-06	2p22.3	ncRNA_intronic	rs17014891	0	LINC01317
2	34197109	A	G	3444	0.929297	-13.3617	8.98302	8.26859e-06	2p22.3	ncRNA_intronic	rs28502240	0	LINC01317
19	42698618	T	C	3444	0.920587	-14.7618	10.968	8.29807e-06	19q13.2	intergenic	rs10412221	0	LIPE-AS1(dist=46263),PSG3(dist=23024)
5	12603992	A	G	3444	0.894019	-15.3049	11.8176	8.50344e-06	5p15.2	ncRNA_intronic	rs79201063	0	LINC01194
2	34271354	T	C	3444	0.930459	-12.9833	8.50579	8.51816e-06	2p22.3	ncRNA_intronic	rs2080778	0	LINC01317
2	86572693	A	G	3444	0.926394	-13.8531	9.69146	8.59035e-06	2p11.2	intronic	rs34150088	ü	RNF103-CHMP3
2	34205647	C	T	3444	0.92712	-13.3394	8.99889	8.71867e-06	2p22.3	ncRNA_intronic	rs12468431	0	LINC01317
2	56226913	G	A	3444	0.138357	19.3325	18.9556	8.98091e-06	2p16.1	intronic	rs2216323	0	CCDC85A
19	43324425	C	T	3444	0.884292	-16.5966	14.0134	9.27155e-06	19q13.31	intergenic	rs12709866	ü	PSG9(dist=54895),PRG1(dist=24631)
10	36539482	G	A	3444	0.93162	-13.2531	8.94737	9.39446e-06	10p11.21	intergenic	rs10508848	0	PCAT5(dist=738562),ANKRD30A(dist=586375)
10	36542119	G	T	3444	0.93162	-13.2531	8.94737	9.39446e-06	10p11.21	intergenic	rs11010699	0	PCAT5(dist=741199),ANKRD30A(dist=583738)
19	42763917	G	A	3444	0.930749	-13.2033	8.8985	9.59383e-06	19q13.2	exonic	rs7255164	0	PSG8
19	42764317	C	G	3444	0.930749	-13.2033	8.8985	9.59383e-06	19q13.2	intronic	rs13382060	0	PSG8
19	42764337	G	C	3444	0.930749	-13.2033	8.8985	9.59383e-06	19q13.2	intronic	rs13382059	0	PSG8
19	42764445	T	C	3444	0.930749	-13.2033	8.8985	9.59383e-06	19q13.2	intronic	rs13382061	0	PSG8

## Sheet: All_Pediatric_Genotyping
CHR	BP	A1	A2	N	AF	Score	Var	P-value	Band	Feature	rsID	Independent	Gene
1	34299373	C	A	2520	0.925992	-14.0067	1.98066	2.46056e-23	1p35.1	intergenic	rs1404350	ü	C1orf94(dist=80243),MIR552(dist=370226)
1	232683451	T	C	2520	0.885119	-12.1041	3.48796	9.10607e-11	1q42.2	intergenic	rs12402752	ü	SIPA1L2(dist=52955),LINC01745(dist=34620)
1	232683871	C	T	2520	0.885516	-11.9954	3.47503	1.2365e-10	1q42.2	intergenic	rs945089	0	SIPA1L2(dist=53375),LINC01745(dist=34200)
1	232685807	G	A	2520	0.886706	-11.1378	3.46169	2.1475e-09	1q42.2	intergenic	rs67294723	0	SIPA1L2(dist=55311),LINC01745(dist=32264)
1	99313813	A	C	2520	0.945833	-5.22455	0.770519	2.65014e-09	1p21.2	intergenic	rs115725423	ü	PLPPR4(dist=4231),LINC01708(dist=158607)
1	232686347	T	C	2520	0.879563	-11.1868	3.54199	2.78083e-09	1q42.2	intergenic	rs1334412	0	SIPA1L2(dist=55851),LINC01745(dist=31724)
1	232686523	A	G	2520	0.879563	-11.1868	3.54199	2.78083e-09	1q42.2	intergenic	rs10910589	0	SIPA1L2(dist=56027),LINC01745(dist=31548)
1	232686565	T	C	2520	0.879563	-11.1868	3.54199	2.78083e-09	1q42.2	intergenic	rs1334410	0	SIPA1L2(dist=56069),LINC01745(dist=31506)
1	232686983	C	T	2520	0.884722	-11.0692	3.48438	3.02951e-09	1q42.2	intergenic	rs10910590	0	SIPA1L2(dist=56487),LINC01745(dist=31088)
1	232688704	G	A	2520	0.886706	-11.0609	3.48674	3.15086e-09	1q42.2	intergenic	rs59976589	0	SIPA1L2(dist=58208),LINC01745(dist=29367)
1	232687417	G	C	2520	0.88373	-11.035	3.5093	3.84677e-09	1q42.2	intergenic	rs16857963	0	SIPA1L2(dist=56921),LINC01745(dist=30654)
1	232690108	C	T	2520	0.881349	-10.4937	3.62306	3.52669e-08	1q42.2	intergenic	rs7520776	0	SIPA1L2(dist=59612),LINC01745(dist=27963)
2	122059278	T	C	2520	0.930357	-7.2186	1.76696	5.61963e-08	2q14.3	intergenic	rs367667337	ü	TSN(dist=291426),LINC01826(dist=1006878)
4	28818517	C	A	2520	0.94623	-6.46625	1.41844	5.65651e-08	4p15.1	intergenic	rs10002980	ü	LINC02261(dist=1536292),MIR4275(dist=1065)
1	232676813	C	T	2520	0.867063	-9.66514	3.23208	7.61163e-08	1q42.2	intergenic	rs12026325	ü	SIPA1L2(dist=46317),LINC01745(dist=41258)
1	232688945	T	C	2520	0.882937	-10.0471	3.5048	8.01834e-08	1q42.2	intergenic	rs10495335	0	SIPA1L2(dist=58449),LINC01745(dist=29126)
4	28828351	T	C	2520	0.947421	-6.2868	1.40666	1.15343e-07	4p15.1	intergenic	rs111367217	0	MIR4275(dist=8683),LINC02364(dist=168433)
4	28825443	T	C	2520	0.941667	-6.27661	1.41673	1.34001e-07	4p15.1	intergenic	rs73219444	0	MIR4275(dist=5775),LINC02364(dist=171341)
4	28829756	T	C	2520	0.940873	-6.27453	1.41971	1.39421e-07	4p15.1	intergenic	rs28551163	0	MIR4275(dist=10088),LINC02364(dist=167028)
4	28829757	C	A	2520	0.940873	-6.27453	1.41971	1.39421e-07	4p15.1	intergenic	rs28696341	0	MIR4275(dist=10089),LINC02364(dist=167027)
5	37277887	A	G	2520	0.877183	-8.44278	2.5838	1.50147e-07	5p13.2	intergenic	rs7728374	ü	LOC105374727(dist=27241),NUP155(dist=10250)
5	37281370	G	C	2520	0.877183	-8.44278	2.5838	1.50147e-07	5p13.2	intergenic	rs9292651	0	LOC105374727(dist=30724),NUP155(dist=6767)
5	37279741	T	C	2520	0.876984	-8.44165	2.58319	1.50212e-07	5p13.2	intergenic	rs55846115	0	LOC105374727(dist=29095),NUP155(dist=8396)
3	157844368	C	T	2520	0.889683	-7.96742	2.40199	2.73546e-07	3q25.32	intergenic	rs16828386	ü	SLC66A1L(dist=243274),SHOX2(dist=251537)
3	176932057	C	T	2520	0.134127	7.62094	2.2446	3.64269e-07	3q26.32	intergenic	rs9812697	ü	LINC01209(dist=115056),TBL1XR1(dist=87287)
3	176932254	C	T	2520	0.134127	7.62094	2.2446	3.64269e-07	3q26.32	intergenic	rs9812998	0	LINC01209(dist=115253),TBL1XR1(dist=87090)
3	176929351	A	G	2520	0.137302	7.64283	2.26657	3.84327e-07	3q26.32	intergenic	rs4274761	0	LINC01209(dist=112350),TBL1XR1(dist=89993)
17	51359897	C	T	2520	0.883135	-6.68878	1.77608	5.19483e-07	17q21.33	intergenic	rs77963842	ü	LINC02072(dist=17326),LINC02073(dist=75530)
17	51356902	G	A	2520	0.888889	-6.7069	1.78583	5.19889e-07	17q21.33	intergenic	rs79955144	0	LINC02072(dist=14331),LINC02073(dist=78525)
1	232681921	C	T	2520	0.91369	-6.3815	1.62377	5.50134e-07	1q42.2	intergenic	rs55954007	ü	SIPA1L2(dist=51425),LINC01745(dist=36150)
17	51361929	A	G	2520	0.881151	-6.68577	1.78317	5.53602e-07	17q21.33	intergenic	rs150415913	0	LINC02072(dist=19358),LINC02073(dist=73498)
2	179345130	T	C	2520	0.94623	-6.44574	1.66332	5.79689e-07	2q31.2	intergenic	rs79198669	ü	SESTD1(dist=80298),ZNF385B(dist=96854)
7	159020348	G	A	2520	0.939484	-5.67887	1.29547	6.05703e-07	7q36.3	ncRNA_exonic	rs34638106	ü	LINC00689
17	51354874	C	A	2520	0.881944	-6.66969	1.79214	6.28706e-07	17q21.33	intergenic	rs8066624	0	LINC02072(dist=12303),LINC02073(dist=80553)
3	157852004	G	C	2520	0.931349	-6.94264	1.94275	6.32566e-07	3q25.32	intergenic	rs60353705	0	SLC66A1L(dist=250910),SHOX2(dist=243901)
3	157856182	T	G	2520	0.931349	-6.94264	1.94275	6.32566e-07	3q25.32	intergenic	rs62280507	0	SLC66A1L(dist=255088),SHOX2(dist=239723)
17	51341888	T	C	2520	0.876587	-6.63045	1.8005	7.75783e-07	17q21.33	ncRNA_exonic	rs2015773	0	LINC02072
3	176936377	T	G	2520	0.876984	-7.41792	2.26063	8.07125e-07	3q26.32	intergenic	rs112485313	ü	LINC01209(dist=119376),TBL1XR1(dist=82967)
10	95497277	A	G	2520	0.106151	6.74827	1.87279	8.17456e-07	10q24.1	intronic	rs1571132	ü	SORBS1
3	157850285	T	C	2520	0.927183	-6.89187	1.96627	8.88249e-07	3q25.32	intergenic	rs62280503	0	SLC66A1L(dist=249191),SHOX2(dist=245620)
6	82726196	C	T	2520	0.94504	-4.88063	0.996543	1.01305e-06	6q14.1	intergenic	rs2175803	ü	TPBG(dist=358780),UBE3D(dist=166194)
7	12328116	A	G	2520	0.942262	-6.04736	1.53281	1.03679e-06	7p21.3	intergenic	rs36082909	ü	TMEM106B(dist=84749),VWDE(dist=2769)
3	157849644	A	G	2520	0.941667	-6.42462	1.74703	1.16983e-06	3q25.32	intergenic	rs75989841	0	SLC66A1L(dist=248550),SHOX2(dist=246261)
7	12427480	C	T	2520	0.942659	-6.00559	1.54717	1.37766e-06	7p21.3	intergenic	rs35338607	0	VWDE(dist=23539),LOC102725191(dist=68949)
7	12468877	G	A	2520	0.943056	-6.00301	1.54775	1.39837e-06	7p21.3	intergenic	rs12699378	0	VWDE(dist=64936),LOC102725191(dist=27552)
7	12347761	A	G	2520	0.940675	-6.01753	1.55743	1.42228e-06	7p21.3	intronic	rs12699363	0	VWDE
1	232680460	A	G	2520	0.928373	-6.49381	1.81607	1.44468e-06	1q42.2	intergenic	rs12047993	ü	SIPA1L2(dist=49964),LINC01745(dist=37611)
7	159059881	C	T	2520	0.933135	-5.64996	1.37485	1.44596e-06	7q36.3	intronic	rs79476920	0	VIPR2
4	28856525	T	A	2520	0.911706	-6.12905	1.64487	1.76266e-06	4p15.1	intergenic	rs9995959	ü	MIR4275(dist=36857),LINC02364(dist=140259)
1	34306846	C	T	2520	0.884127	-7.29002	2.33167	1.80478e-06	1p34.3	intergenic	rs72652004	ü	C1orf94(dist=87716),MIR552(dist=362753)
7	12268944	C	T	2520	0.938889	-5.99052	1.58142	1.90114e-06	7p21.3	intergenic	rs12699347	0	TMEM106B(dist=25577),VWDE(dist=61941)
7	12270114	C	G	2520	0.938889	-5.99052	1.58142	1.90114e-06	7p21.3	intergenic	rs12699348	0	TMEM106B(dist=26747),VWDE(dist=60771)
7	12270728	A	G	2520	0.938889	-5.99052	1.58142	1.90114e-06	7p21.3	intergenic	rs12699351	0	TMEM106B(dist=27361),VWDE(dist=60157)
7	12273545	G	A	2520	0.938889	-5.99052	1.58142	1.90114e-06	7p21.3	intergenic	rs12699353	0	TMEM106B(dist=30178),VWDE(dist=57340)
7	12273547	A	G	2520	0.938889	-5.99052	1.58142	1.90114e-06	7p21.3	intergenic	rs12699354	0	TMEM106B(dist=30180),VWDE(dist=57338)
7	12276984	G	C	2520	0.938889	-5.99052	1.58142	1.90114e-06	7p21.3	intergenic	rs13242937	0	TMEM106B(dist=33617),VWDE(dist=53901)
7	12277884	G	A	2520	0.938889	-5.99052	1.58142	1.90114e-06	7p21.3	intergenic	rs13246550	0	TMEM106B(dist=34517),VWDE(dist=53001)
3	186194034	G	T	2520	0.0541667	5.53246	1.35282	1.96874e-06	3q27.2	intronic	rs6762646	ü	DGKG
7	12288798	T	A	2520	0.938889	-5.98555	1.5852	1.99403e-06	7p21.3	intergenic	rs12699361	0	TMEM106B(dist=45431),VWDE(dist=42087)
7	12280031	T	C	2520	0.93869	-5.98495	1.58571	2.00622e-06	7p21.3	intergenic	rs71529343	0	TMEM106B(dist=36664),VWDE(dist=50854)
7	12280590	T	A	2520	0.93869	-5.98495	1.58571	2.00622e-06	7p21.3	intergenic	rs12699356	0	TMEM106B(dist=37223),VWDE(dist=50295)
7	12280906	A	C	2520	0.93869	-5.98495	1.58571	2.00622e-06	7p21.3	intergenic	rs12699357	0	TMEM106B(dist=37539),VWDE(dist=49979)
7	12283867	A	T	2520	0.93869	-5.98495	1.58571	2.00622e-06	7p21.3	intergenic	rs12699358	0	TMEM106B(dist=40500),VWDE(dist=47018)
7	12285218	A	G	2520	0.93869	-5.98495	1.58571	2.00622e-06	7p21.3	intergenic	rs12699359	0	TMEM106B(dist=41851),VWDE(dist=45667)
7	12286026	C	T	2520	0.93869	-5.98495	1.58571	2.00622e-06	7p21.3	intergenic	rs10666459	0	TMEM106B(dist=42659),VWDE(dist=44859)
4	28861333	C	A	2520	0.909722	-6.16246	1.68403	2.04684e-06	4p15.1	intergenic	rs68074578	0	MIR4275(dist=41665),LINC02364(dist=135451)
7	12172473	C	T	2520	0.938492	-6.03951	1.62117	2.10187e-06	7p21.3	intergenic	rs12699316	0	THSD7A(dist=340275),TMEM106B(dist=38821)
17	51341002	A	G	2520	0.910317	-5.73085	1.47155	2.3098e-06	17q21.33	ncRNA_intronic	rs78589614	0	LINC02072
17	51341929	T	C	2520	0.910317	-5.73085	1.47155	2.3098e-06	17q21.33	ncRNA_exonic	rs9910684	0	LINC02072
3	176904086	A	G	2520	0.178571	8.54255	3.27129	2.32262e-06	3q26.32	intergenic	rs7629105	ü	LINC01209(dist=87085),TBL1XR1(dist=115258)
3	176904146	C	T	2520	0.178571	8.54255	3.27129	2.32262e-06	3q26.32	intergenic	rs7640627	0	LINC01209(dist=87145),TBL1XR1(dist=115198)
4	28853927	T	C	2520	0.909722	-6.1104	1.68005	2.42655e-06	4p15.1	intergenic	rs10009385	0	MIR4275(dist=34259),LINC02364(dist=142857)
3	157845990	T	A	2520	0.906151	-6.71339	2.03288	2.49501e-06	3q25.32	intergenic	rs6784160	0	SLC66A1L(dist=244896),SHOX2(dist=249915)
7	12248644	G	C	2520	0.936508	-6.02089	1.64364	2.64895e-06	7p21.3	intergenic	rs12699340	0	TMEM106B(dist=5277),VWDE(dist=82241)
7	12248657	G	C	2520	0.936508	-6.02089	1.64364	2.64895e-06	7p21.3	intergenic	rs12699341	0	TMEM106B(dist=5290),VWDE(dist=82228)
7	12250841	G	A	2520	0.936508	-6.02089	1.64364	2.64895e-06	7p21.3	intergenic	rs13222858	0	TMEM106B(dist=7474),VWDE(dist=80044)
7	12252060	A	C	2520	0.936508	-6.02089	1.64364	2.64895e-06	7p21.3	intergenic	rs35560707	0	TMEM106B(dist=8693),VWDE(dist=78825)
7	12252188	C	A	2520	0.936508	-6.02089	1.64364	2.64895e-06	7p21.3	intergenic	rs34167422	0	TMEM106B(dist=8821),VWDE(dist=78697)
7	12257426	G	T	2520	0.936508	-6.02089	1.64364	2.64895e-06	7p21.3	intergenic	rs12699343	0	TMEM106B(dist=14059),VWDE(dist=73459)
7	12261567	C	T	2520	0.936508	-6.02089	1.64364	2.64895e-06	7p21.3	intergenic	rs12699344	0	TMEM106B(dist=18200),VWDE(dist=69318)
7	12267616	G	A	2520	0.936508	-6.02089	1.64364	2.64895e-06	7p21.3	intergenic	rs13225614	0	TMEM106B(dist=24249),VWDE(dist=63269)
7	12268147	A	T	2520	0.936508	-6.02089	1.64364	2.64895e-06	7p21.3	intergenic	rs13243330	0	TMEM106B(dist=24780),VWDE(dist=62738)
3	67249711	T	C	2520	0.0565476	6.03916	1.65921	2.7533e-06	3p14.1	intergenic	rs6548417	ü	MIR4272(dist=24184),SUCLG2(dist=110749)
7	12247317	T	G	2520	0.936508	-5.99238	1.65997	3.30283e-06	7p21.3	intergenic	rs12699339	0	TMEM106B(dist=3950),VWDE(dist=83568)
6	29793739	C	T	2520	0.806548	-9.24279	3.95491	3.3571e-06	6p22.1	ncRNA_intronic	rs1610724	ü	HLA-V
7	12243838	C	T	2520	0.935119	-5.98971	1.66394	3.42719e-06	7p21.3	downstream	rs12699337	0	TMEM106B(dist=471)
7	12211862	C	T	2520	0.935119	-5.98971	1.66394	3.42719e-06	7p21.3	intronic	rs13223216	0	TMEM106B
7	12217048	C	T	2520	0.935119	-5.98971	1.66394	3.42719e-06	7p21.3	intronic	rs12699325	0	TMEM106B
7	12220940	G	A	2520	0.935119	-5.98971	1.66394	3.42719e-06	7p21.3	intronic	rs12699326	0	TMEM106B
7	12222976	C	T	2520	0.935119	-5.98971	1.66394	3.42719e-06	7p21.3	intronic	rs13311466	0	TMEM106B
7	12225697	A	G	2520	0.935119	-5.98971	1.66394	3.42719e-06	7p21.3	intronic	rs13246340	0	TMEM106B
7	12228027	C	T	2520	0.935119	-5.98971	1.66394	3.42719e-06	7p21.3	intronic	rs35390376	0	TMEM106B
7	12229288	T	C	2520	0.935119	-5.98971	1.66394	3.42719e-06	7p21.3	intronic	rs13233991	0	TMEM106B
7	12229587	C	A	2520	0.935119	-5.98971	1.66394	3.42719e-06	7p21.3	intronic	rs13234238	0	TMEM106B
7	12231627	A	G	2520	0.935119	-5.98971	1.66394	3.42719e-06	7p21.3	intronic	rs12699334	0	TMEM106B
7	12234582	T	G	2520	0.935119	-5.98971	1.66394	3.42719e-06	7p21.3	UTR3	rs13309255	0	TMEM106B(NM_018374:c.*2607T>G,NM_001134232:c.*2607T>G)
7	12235307	G	A	2520	0.935119	-5.98971	1.66394	3.42719e-06	7p21.3	UTR3	rs71529336	0	TMEM106B(NM_018374:c.*3332G>A,NM_001134232:c.*3332G>A)
7	12232040	T	G	2520	0.935119	-5.98971	1.66394	3.42719e-06	7p21.3	UTR3	rs1042946	0	TMEM106B(NM_018374:c.*65T>G,NM_001134232:c.*65T>G)
7	12201596	G	T	2520	0.936111	-5.97735	1.67158	3.77834e-06	7p21.3	intergenic	rs13229277	0	THSD7A(dist=369398),TMEM106B(dist=9698)
7	12203673	A	G	2520	0.936111	-5.97735	1.67158	3.77834e-06	7p21.3	intergenic	rs13222898	0	THSD7A(dist=371475),TMEM106B(dist=7621)
7	12207647	T	C	2520	0.936111	-5.97735	1.67158	3.77834e-06	7p21.3	intergenic	rs12699322	0	THSD7A(dist=375449),TMEM106B(dist=3647)
7	12202228	T	C	2520	0.935913	-5.97561	1.67312	3.84208e-06	7p21.3	intergenic	rs13245483	0	THSD7A(dist=370030),TMEM106B(dist=9066)
2	54286605	A	G	2520	0.738095	-10.5105	5.19069	3.96354e-06	2p16.2	intronic	rs843726	ü	ACYP2
4	170036292	T	C	2520	0.935119	-5.25009	1.29552	3.97669e-06	4q33	intergenic	rs1904824	ü	MFAP3L(dist=9897),AADAT(dist=23930)
4	170025969	A	T	2520	0.935119	-5.24955	1.29705	4.03834e-06	4q33	intronic	rs79400258	0	MFAP3L
4	170036446	A	G	2520	0.934921	-5.24945	1.29705	4.04024e-06	4q33	intergenic	rs1904825	0	MFAP3L(dist=10051),AADAT(dist=23776)
12	64140671	A	G	2520	0.929365	-5.79161	1.58151	4.11748e-06	12q14.2	intronic	rs541019358	ü	SRGAP1
7	12181934	G	A	2520	0.904563	-6.66169	2.09297	4.13033e-06	7p21.3	intergenic	rs76656513	ü	THSD7A(dist=349736),TMEM106B(dist=29360)
10	95483144	G	A	2520	0.118452	6.55681	2.03899	4.39391e-06	10q24.1	intronic	rs4244315	0	SORBS1
1	13813331	T	C	2520	0.0626984	5.94567	1.67791	4.43176e-06	1p36.21	intronic	rs2245218	ü	PRDM2
10	95493755	C	T	2520	0.119048	6.55944	2.04318	4.45489e-06	10q24.1	intronic	rs6584002	0	SORBS1
11	32802604	G	A	2520	0.94881	-5.16944	1.27723	4.78203e-06	11p13	intergenic	rs12806135	ü	CCDC73(dist=7946),PRRG4(dist=27323)
5	37208949	A	G	2520	0.93254	-7.53505	2.72071	4.91929e-06	5p13.2	intronic	rs67671101	ü	CPLANE1
3	94939812	C	A	2511	0.690163	10.4116	5.19458	4.91973e-06	3q11.2	ncRNA_intronic	rs9714169	ü	LINC00879
11	32779495	G	A	2520	0.948611	-5.16549	1.27995	4.97662e-06	11p13	intronic	rs34535828	0	CCDC73
3	42416022	T	C	2520	0.848413	-7.9274	3.02333	5.13519e-06	3p22.1	intergenic	rs397780197	ü	LYZL4(dist=5412),VIPR1(dist=73277)
7	12124984	A	T	2520	0.947817	-5.9487	1.70579	5.24628e-06	7p21.3	intergenic	rs71536872	ü	THSD7A(dist=292786),TMEM106B(dist=86310)
7	12191001	T	C	2520	0.935714	-5.98497	1.73272	5.44886e-06	7p21.3	intergenic	rs13223381	0	THSD7A(dist=358803),TMEM106B(dist=20293)
10	95555073	G	A	2520	0.0962302	5.97257	1.7259	5.46105e-06	10q24.1	intronic	rs1887227	0	SORBS1
10	95548685	G	A	2520	0.0964286	5.9723	1.72607	5.47194e-06	10q24.1	intronic	rs7098378	0	SORBS1
10	95548814	G	A	2520	0.0964286	5.9723	1.72607	5.47194e-06	10q24.1	intronic	rs7098531	0	SORBS1
10	95552748	G	A	2520	0.0964286	5.9723	1.72607	5.47194e-06	10q24.1	intronic	rs7092277	0	SORBS1
7	12183684	A	C	2520	0.905952	-6.47539	2.03026	5.50556e-06	7p21.3	intergenic	rs182739789	0	THSD7A(dist=351486),TMEM106B(dist=27610)
2	134214162	A	G	2520	0.85496	-8.32312	3.38492	6.07132e-06	2q21.2	intronic	rs62165728	ü	MGAT5
6	163103100	T	C	2520	0.935913	-4.98284	1.22009	6.44985e-06	6q26	intronic	rs74970617	ü	PACRG
2	134213459	T	A	2520	0.851786	-8.31844	3.40207	6.48471e-06	2q21.2	intronic	rs60701131	0	MGAT5
6	29801140	C	T	2520	0.740675	-9.57529	4.52535	6.75784e-06	6p22.1	intergenic	rs1610649	ü	HLA-V(dist=3333),HLA-G(dist=25334)
17	51271203	G	T	2520	0.862897	-6.23306	1.92239	6.93985e-06	17q21.33	intronic	rs10514982	ü	UTP18
7	12152647	C	A	2520	0.934921	-5.94144	1.75685	7.37596e-06	7p21.3	intergenic	rs13228832	0	THSD7A(dist=320449),TMEM106B(dist=58647)
7	12154753	C	G	2520	0.934921	-5.94144	1.75685	7.37596e-06	7p21.3	intergenic	rs36104470	0	THSD7A(dist=322555),TMEM106B(dist=56541)
7	12155720	G	C	2520	0.934921	-5.94144	1.75685	7.37596e-06	7p21.3	intergenic	rs13222917	0	THSD7A(dist=323522),TMEM106B(dist=55574)
7	12166471	A	G	2520	0.934921	-5.94144	1.75685	7.37596e-06	7p21.3	intergenic	rs75267391	0	THSD7A(dist=334273),TMEM106B(dist=44823)
7	12169297	C	T	2520	0.934524	-5.94005	1.75781	7.45504e-06	7p21.3	intergenic	rs13221483	0	THSD7A(dist=337099),TMEM106B(dist=41997)
7	12170925	C	T	2520	0.934524	-5.94005	1.75781	7.45504e-06	7p21.3	intergenic	rs34201361	0	THSD7A(dist=338727),TMEM106B(dist=40369)
7	12174855	C	G	2520	0.934524	-5.94005	1.75781	7.45504e-06	7p21.3	intergenic	rs13236675	0	THSD7A(dist=342657),TMEM106B(dist=36439)
7	12174856	A	G	2520	0.934524	-5.94005	1.75781	7.45504e-06	7p21.3	intergenic	rs13236676	0	THSD7A(dist=342658),TMEM106B(dist=36438)
7	12176403	A	G	2520	0.934524	-5.94005	1.75781	7.45504e-06	7p21.3	intergenic	rs13241052	0	THSD7A(dist=344205),TMEM106B(dist=34891)
7	12178313	A	G	2520	0.934524	-5.94005	1.75781	7.45504e-06	7p21.3	intergenic	rs13221595	0	THSD7A(dist=346115),TMEM106B(dist=32981)
7	12178506	A	G	2520	0.934524	-5.94005	1.75781	7.45504e-06	7p21.3	intergenic	rs12699317	0	THSD7A(dist=346308),TMEM106B(dist=32788)
7	12185315	G	A	2520	0.934524	-5.94005	1.75781	7.45504e-06	7p21.3	intergenic	rs13309739	0	THSD7A(dist=353117),TMEM106B(dist=25979)
7	12185427	A	C	2520	0.934524	-5.94005	1.75781	7.45504e-06	7p21.3	intergenic	rs13309831	0	THSD7A(dist=353229),TMEM106B(dist=25867)
7	12190170	T	G	2520	0.934524	-5.94005	1.75781	7.45504e-06	7p21.3	intergenic	rs12699319	0	THSD7A(dist=357972),TMEM106B(dist=21124)
3	150156260	T	C	2520	0.194643	8.73298	3.80287	7.52633e-06	3q25.1	intergenic	rs6797943	ü	LOC105374313(dist=5259),LINC01213(dist=82259)
3	22443845	T	C	2520	0.640476	-10.6397	5.65092	7.61252e-06	3p24.3	intergenic	rs17011390	ü	ZNF385D-AS2(dist=464017),UBE2E2-AS1(dist=751226)
3	22444122	T	C	2520	0.640476	-10.6397	5.65092	7.61252e-06	3p24.3	intergenic	rs72625856	0	ZNF385D-AS2(dist=464294),UBE2E2-AS1(dist=750949)
7	12146976	G	A	2520	0.93373	-5.93722	1.7597	7.61507e-06	7p21.3	intergenic	rs13236057	0	THSD7A(dist=314778),TMEM106B(dist=64318)
7	88936111	A	T	2520	0.892262	-7.12472	2.53631	7.68772e-06	7q21.13	intronic	rs10245027	ü	ZNF804B
7	12172419	T	G	2520	0.932738	-5.9325	1.76422	7.95302e-06	7p21.3	intergenic	rs13246024	0	THSD7A(dist=340221),TMEM106B(dist=38875)
7	12173458	T	C	2520	0.932738	-5.9325	1.76422	7.95302e-06	7p21.3	intergenic	rs7799766	0	THSD7A(dist=341260),TMEM106B(dist=37836)
10	95500807	G	A	2520	0.103373	5.86431	1.73015	8.25876e-06	10q24.1	intronic	rs1536447	0	SORBS1
2	107064093	A	G	2520	0.8875	-7.13994	2.56821	8.37675e-06	2q12.3	intergenic	rs10514797	ü	ST6GAL2(dist=176984),MIR548AU(dist=85572)
18	37506122	C	T	2520	0.0724206	5.74076	1.6648	8.61617e-06	18q12.2	intronic	rs2974272	ü	CELF4
10	95546579	G	A	2520	0.0980159	5.94382	1.78594	8.68052e-06	10q24.1	intronic	rs7909386	0	SORBS1
7	52311800	A	C	2520	0.149206	8.19176	3.39244	8.68541e-06	7p12.1	intergenic	rs9649801	ü	LOC107986794(dist=918544),POM121L12(dist=723833)
5	37566577	C	A	2520	0.936111	-3.53405	0.632696	8.87193e-06	5p13.2	intronic	rs10050930	ü	WDR70
5	37576941	T	A	2520	0.936111	-3.53405	0.632696	8.87193e-06	5p13.2	intronic	rs13357437	0	WDR70
2	108997309	T	C	2520	0.816468	-8.4976	3.66034	8.93086e-06	2q13	intergenic	rs260684	ü	EDAR(dist=8089),SH3RF3-AS1(dist=130019)
11	32609810	T	C	2520	0.930754	-5.92472	1.78081	9.00594e-06	11p13	intronic	rs34254797	0	CCDC73
17	51250365	G	T	2520	0.937103	-5.13218	1.33624	9.00596e-06	17q21.33	intronic	rs9894398	ü	MBTD1
11	32636320	A	C	2520	0.930556	-5.92403	1.78124	9.05026e-06	11p13	intronic	rs35446831	0	CCDC73
11	32673478	C	T	2520	0.930556	-5.92403	1.78124	9.05026e-06	11p13	intronic	rs80337025	0	CCDC73
11	32776359	A	G	2520	0.930556	-5.92403	1.78124	9.05026e-06	11p13	intronic	rs6484594	0	CCDC73
1	86099848	G	A	2520	0.94881	-4.74282	1.14174	9.0514e-06	1p22.3	intronic	rs12745520	ü	COL24A1
16	6708921	A	G	2520	0.875794	-5.2087	1.37754	9.08415e-06	16p13.3	intronic	rs1978293	ü	RBFOX1
10	95484080	C	T	2520	0.139683	6.43677	2.10849	9.30016e-06	10q24.1	intronic	rs10882601	0	SORBS1
2	107075178	T	C	2520	0.8875	-7.1178	2.57867	9.31494e-06	2q12.3	intergenic	rs55780473	0	ST6GAL2(dist=188069),MIR548AU(dist=74487)
2	107075570	T	C	2520	0.8875	-7.1178	2.57867	9.31494e-06	2q12.3	intergenic	rs57661512	0	ST6GAL2(dist=188461),MIR548AU(dist=74095)
2	107078879	C	T	2520	0.8875	-7.1178	2.57867	9.31494e-06	2q12.3	intergenic	rs72833708	0	ST6GAL2(dist=191770),MIR548AU(dist=70786)
2	107065324	A	G	2520	0.8875	-7.11755	2.5789	9.3304e-06	2q12.3	intergenic	rs17033743	0	ST6GAL2(dist=178215),MIR548AU(dist=84341)
2	107066514	T	C	2520	0.8875	-7.11755	2.5789	9.3304e-06	2q12.3	intergenic	rs68057214	0	ST6GAL2(dist=179405),MIR548AU(dist=83151)
2	107066667	A	G	2520	0.8875	-7.11755	2.5789	9.3304e-06	2q12.3	intergenic	rs67076853	0	ST6GAL2(dist=179558),MIR548AU(dist=82998)
2	107069253	G	A	2520	0.8875	-7.11755	2.5789	9.3304e-06	2q12.3	intergenic	rs67137928	0	ST6GAL2(dist=182144),MIR548AU(dist=80412)
2	107069548	T	G	2520	0.8875	-7.11755	2.5789	9.3304e-06	2q12.3	intergenic	rs66591034	0	ST6GAL2(dist=182439),MIR548AU(dist=80117)
2	107069783	C	A	2520	0.8875	-7.11755	2.5789	9.3304e-06	2q12.3	intergenic	rs67119916	0	ST6GAL2(dist=182674),MIR548AU(dist=79882)
2	107069795	T	A	2520	0.8875	-7.11755	2.5789	9.3304e-06	2q12.3	intergenic	rs67275224	0	ST6GAL2(dist=182686),MIR548AU(dist=79870)
2	107069965	T	C	2520	0.8875	-7.11755	2.5789	9.3304e-06	2q12.3	intergenic	rs67295827	0	ST6GAL2(dist=182856),MIR548AU(dist=79700)
2	107070540	C	T	2520	0.8875	-7.11755	2.5789	9.3304e-06	2q12.3	intergenic	rs67203908	0	ST6GAL2(dist=183431),MIR548AU(dist=79125)
2	107064308	C	T	2520	0.887302	-7.11709	2.57921	9.35424e-06	2q12.3	intergenic	rs17033733	0	ST6GAL2(dist=177199),MIR548AU(dist=85357)
2	107064376	A	T	2520	0.887302	-7.11709	2.57921	9.35424e-06	2q12.3	intergenic	rs17033737	0	ST6GAL2(dist=177267),MIR548AU(dist=85289)
2	107064480	A	G	2520	0.887302	-7.11709	2.57921	9.35424e-06	2q12.3	intergenic	rs17033740	0	ST6GAL2(dist=177371),MIR548AU(dist=85185)
2	107064969	G	A	2520	0.887302	-7.11709	2.57921	9.35424e-06	2q12.3	intergenic	rs17033742	0	ST6GAL2(dist=177860),MIR548AU(dist=84696)
2	107065350	C	A	2520	0.887302	-7.11709	2.57921	9.35424e-06	2q12.3	intergenic	rs72832094	0	ST6GAL2(dist=178241),MIR548AU(dist=84315)
2	107065353	T	C	2520	0.887302	-7.11709	2.57921	9.35424e-06	2q12.3	intergenic	rs72832095	0	ST6GAL2(dist=178244),MIR548AU(dist=84312)
2	107065557	A	T	2520	0.887302	-7.11709	2.57921	9.35424e-06	2q12.3	intergenic	rs58369154	0	ST6GAL2(dist=178448),MIR548AU(dist=84108)
2	107065606	T	C	2520	0.887302	-7.11709	2.57921	9.35424e-06	2q12.3	intergenic	rs12464460	0	ST6GAL2(dist=178497),MIR548AU(dist=84059)
2	107066137	A	G	2520	0.887302	-7.11709	2.57921	9.35424e-06	2q12.3	intergenic	rs17033751	0	ST6GAL2(dist=179028),MIR548AU(dist=83528)
2	107067991	C	T	2520	0.887302	-7.11709	2.57921	9.35424e-06	2q12.3	intergenic	rs4676313	0	ST6GAL2(dist=180882),MIR548AU(dist=81674)
2	107067993	G	T	2520	0.887302	-7.11709	2.57921	9.35424e-06	2q12.3	intergenic	rs4676314	0	ST6GAL2(dist=180884),MIR548AU(dist=81672)
2	107063432	A	C	2520	0.887103	-7.11709	2.57921	9.35431e-06	2q12.3	intergenic	rs56358740	0	ST6GAL2(dist=176323),MIR548AU(dist=86233)
2	107063441	T	C	2520	0.887103	-7.11709	2.57921	9.35431e-06	2q12.3	intergenic	rs55727812	0	ST6GAL2(dist=176332),MIR548AU(dist=86224)
2	107063446	G	C	2520	0.887103	-7.11709	2.57921	9.35431e-06	2q12.3	intergenic	rs55943702	0	ST6GAL2(dist=176337),MIR548AU(dist=86219)
2	107063516	C	T	2520	0.887103	-7.11709	2.57921	9.35431e-06	2q12.3	intergenic	rs56108091	0	ST6GAL2(dist=176407),MIR548AU(dist=86149)
2	107063528	T	C	2520	0.887103	-7.11709	2.57921	9.35431e-06	2q12.3	intergenic	rs56390113	0	ST6GAL2(dist=176419),MIR548AU(dist=86137)
2	107063632	T	C	2520	0.887103	-7.11709	2.57921	9.35431e-06	2q12.3	intergenic	rs10514796	0	ST6GAL2(dist=176523),MIR548AU(dist=86033)
2	107064128	C	A	2520	0.887103	-7.11709	2.57921	9.35431e-06	2q12.3	intergenic	rs17033727	0	ST6GAL2(dist=177019),MIR548AU(dist=85537)
7	52287199	C	T	2520	0.156349	8.18345	3.41479	9.49005e-06	7p12.1	intergenic	rs10256434	0	LOC107986794(dist=893943),POM121L12(dist=748434)
2	107065803	T	C	2520	0.886905	-7.11275	2.581	9.53999e-06	2q12.3	intergenic	rs12464523	0	ST6GAL2(dist=178694),MIR548AU(dist=83862)
11	46327553	A	G	2520	0.82123	-8.92203	4.06615	9.663e-06	11p11.2	intergenic	rs11038864	ü	CREB3L1(dist=6159),DGKZ(dist=5373)
2	107071548	C	A	2520	0.885516	-7.10491	2.58287	9.83038e-06	2q12.3	intergenic	rs68003750	0	ST6GAL2(dist=184439),MIR548AU(dist=78117)
2	107071997	C	T	2520	0.885516	-7.10491	2.58287	9.83038e-06	2q12.3	intergenic	rs7579584	0	ST6GAL2(dist=184888),MIR548AU(dist=77668)
2	107072269	C	T	2520	0.885516	-7.10491	2.58287	9.83038e-06	2q12.3	intergenic	rs7579926	0	ST6GAL2(dist=185160),MIR548AU(dist=77396)
2	107073644	T	C	2520	0.885516	-7.10491	2.58287	9.83038e-06	2q12.3	intergenic	rs68111985	0	ST6GAL2(dist=186535),MIR548AU(dist=76021)
1	232682523	A	C	2520	0.543452	11.0695	6.27293	9.88342e-06	1q42.2	intergenic	rs9424473	ü	SIPA1L2(dist=52027),LINC01745(dist=35548)
17	51323062	C	G	2520	0.90754	-5.59748	1.6052	9.9612e-06	17q21.33	ncRNA_intronic	rs9899026	0	LINC02071
11	32610475	G	A	2520	0.930159	-5.91261	1.79126	9.97426e-06	11p13	intronic	rs36071525	0	CCDC73

## Sheet: All_Pediatric_WGS
CHR	BP	A1	A2	N	AF	Score	Var	P-value	Band	Feature	rsID	Independent	Gene
1	180252211	T	G	486	0.911523	-12.5068	4.60846	5.67832e-09	1q25.2	intronic	rs79008224	ü	LHX4
10	63043822	T	C	486	0.938272	-9.85074	3.13337	2.62185e-08	10q21.3	intergenic	rs76600595	ü	EGR2(dist=224655),NRBF2(dist=89425)
5	84182729	C	T	486	0.557613	-21.5817	15.0685	2.70274e-08	5q14.3	intronic	rs149378	ü	EDIL3
1	180252786	A	G	486	0.912551	-11.5406	4.58065	6.96142e-08	1q25.2	intronic	rs80064572	0	LHX4
1	180238561	A	G	486	0.908436	-11.5871	4.65014	7.73091e-08	1q25.2	intronic	rs113901861	0	LHX4
1	180228765	T	C	486	0.907407	-11.5424	4.7478	1.17568e-07	1q25.2	intergenic	rs7530324	0	QSOX1(dist=24735),LHX4(dist=1499)
1	180228864	T	C	486	0.907407	-11.5424	4.7478	1.17568e-07	1q25.2	intergenic	rs74132408	0	QSOX1(dist=24834),LHX4(dist=1400)
1	180247026	T	C	486	0.916667	-10.8727	4.48578	2.8431e-07	1q25.2	intronic	rs74132409	0	LHX4
1	180247034	G	C	486	0.916667	-10.8727	4.48578	2.8431e-07	1q25.2	intronic	rs74132410	0	LHX4
1	180250704	A	G	486	0.917695	-10.8654	4.48094	2.85358e-07	1q25.2	intronic	rs74990830	0	LHX4
1	180243240	T	C	486	0.911523	-10.8063	4.5499	4.05958e-07	1q25.2	intronic	rs76936899	0	LHX4
17	1896306	A	G	486	0.929012	-10.1258	4.01982	4.40886e-07	17p13.3	intronic	rs12051574	ü	RPA1
8	1266972	G	T	486	0.726337	-18.5067	13.5635	5.03264e-07	8p23.3	intronic	rs35313323	ü	DLGAP2
2	72348460	C	A	486	0.94856	-8.36867	2.81977	6.23873e-07	2p13.2	intronic	rs17559539	ü	EXOC6B
7	58497966	G	T	484	0.845041	-13.2711	7.13355	6.73591e-07	7p11.1	intergenic	rs1462847248	ü	ZNF716(dist=1024407),NONE(dist=NONE)
8	2552344	C	T	486	0.897119	-11.2738	5.18592	7.39796e-07	8p23.2	ncRNA_intronic	rs73173495	ü	LOC101927815
14	104427315	A	C	486	0.944444	-9.21848	3.47825	7.69831e-07	14q32.33	intergenic	rs11625416	ü	LINC02691(dist=139246),C14orf180(dist=152449)
1	180229349	A	G	486	0.914609	-10.4867	4.5271	8.27947e-07	1q25.2	upstream	rs115617757	0	LHX4(dist=915)
12	35924260	C	T	483	0.859213	-11.9417	5.93495	9.49474e-07	12q11	intergenic	rs1171898838	ü	ALG10(dist=1895959),NONE(dist=NONE)
1	180244817	T	C	486	0.91358	-10.4731	4.67887	1.28677e-06	1q25.2	intronic	rs56209326	0	LHX4
7	38971389	A	G	486	0.902263	-10.4051	4.71953	1.67128e-06	7p14.1	intergenic	rs76741071	ü	VPS41(dist=62189),POU6F2(dist=6520)
1	180251188	A	G	486	0.847737	-12.6647	6.99792	1.68871e-06	1q25.2	intronic	rs357073	ü	LHX4
16	34273202	G	C	486	0.889918	-11.8868	6.17004	1.70619e-06	16p11.2	intergenic	rs1258193163	ü	MIR9901(dist=109529),CCNYL3(dist=78298)
3	98766439	T	G	483	0.052795	10.1976	4.58715	1.92341e-06	3q12.1	intronic	rs6783640	ü	ST3GAL6
7	38965922	A	G	486	0.904321	-10.0732	4.55099	2.33695e-06	7p14.1	intergenic	rs76027953	0	VPS41(dist=56722),POU6F2(dist=11987)
7	38975686	T	C	486	0.904321	-10.0732	4.55099	2.33695e-06	7p14.1	intergenic	rs117687735	0	VPS41(dist=66486),POU6F2(dist=2223)
1	180225076	C	G	486	0.899177	-10.6217	5.07339	2.4089e-06	1q25.2	intergenic	rs60907094	0	QSOX1(dist=21046),LHX4(dist=5188)
3	36499035	G	A	486	0.852881	-13.4931	8.19062	2.42088e-06	3p22.2	intronic	rs73067877	ü	STAC
3	36505641	G	A	486	0.852881	-13.4931	8.19062	2.42088e-06	3p22.2	intronic	rs11711733	0	STAC
7	28851132	G	A	486	0.329218	17.8912	14.4303	2.4798e-06	7p14.3	intergenic	rs768229	ü	CREB5(dist=25238),TRIL(dist=102226)
18	49979604	A	G	486	0.942387	-8.5464	3.29656	2.5128e-06	18q21.1	intronic	rs35564260	ü	MYO5B
19	2050824	T	G	486	0.932099	-8.2949	3.11245	2.57937e-06	19p13.3	exonic	rs3746101	ü	MKNK2
7	38998427	T	A	486	0.881687	-11.6447	6.16324	2.72463e-06	7p14.1	ncRNA_intronic	rs4336513	0	POU6F2-AS2
7	38998459	T	C	486	0.881687	-11.6447	6.16324	2.72463e-06	7p14.1	ncRNA_intronic	rs4644141	0	POU6F2-AS2
7	38998487	G	A	486	0.881687	-11.6447	6.16324	2.72463e-06	7p14.1	ncRNA_intronic	rs4336514	0	POU6F2-AS2
7	38999398	A	G	486	0.881687	-11.6447	6.16324	2.72463e-06	7p14.1	ncRNA_intronic	rs17171514	0	POU6F2-AS2
7	39001293	G	A	486	0.881687	-11.6447	6.16324	2.72463e-06	7p14.1	ncRNA_intronic	rs10488570	0	POU6F2-AS2
4	190022616	A	C	486	0.932099	-5.17727	1.22303	2.84835e-06	4q35.2	intergenic	rs1241420873	ü	FRG1(dist=59425),FRG2(dist=1752)
11	83537124	G	A	486	0.942387	-8.13771	3.02606	2.89635e-06	11q14.1	intronic	rs11233660	ü	DLG2
2	59644035	T	A	486	0.824074	-13.6358	8.51773	2.98056e-06	2p16.1	intergenic	rs34716771	ü	LINC01793(dist=364635),MIR4432HG(dist=715181)
1	123163121	T	A	486	0.848765	-12.5387	7.20778	3.00672e-06	1p11.1	intergenic	rs1459156960	ü	EMBP1(dist=1591233),NONE(dist=NONE)
10	58551144	G	T	486	0.949588	-8.10774	3.01514	3.02318e-06	10q21.1	intronic	rs72800551	ü	BICC1
8	1265927	C	A	486	0.74177	-17.2709	13.6901	3.04461e-06	8p23.3	intronic	rs55931756	0	DLGAP2
19	524373	G	A	486	0.843621	-13.7826	8.73367	3.10555e-06	19p13.3	intergenic	rs10403355	ü	TPGS1(dist=4719),CDC34(dist=7387)
4	13019345	A	C	486	0.867284	-12.7494	7.48352	3.15379e-06	4p15.33	intergenic	rs1318949	ü	LINC02270(dist=768060),RAB28(dist=348378)
18	20386764	C	A	483	0.889234	-11.0839	5.70275	3.46014e-06	18q11.1	intergenic	rs1168093746	ü	NONE(dist=NONE),ROCK1(dist=560142)
8	1267459	T	G	486	0.697531	-17.6597	14.5045	3.53604e-06	8p23.3	intronic	rs13281633	0	DLGAP2
1	21794306	C	A	486	0.9393	-8.03946	3.00788	3.56077e-06	1p36.12	intergenic	rs115331692	ü	USP48(dist=11107),LDLRAD2(dist=17959)
5	158276871	T	G	486	0.874486	-12.1989	6.93405	3.61081e-06	5q33.3	intergenic	rs1145607	ü	CLINT1(dist=417726),LINC02227(dist=43830)
10	40541998	C	A	485	0.868041	-11.4589	6.13427	3.71763e-06	10q11.1	intergenic	rs1335212179	ü	ACTR3BP5(dist=1843758),LOC441666(dist=1789868)
2	71481602	C	T	486	0.880658	-11.792	6.51552	3.84307e-06	2p13.2	intronic	rs12998057	ü	DYSF
7	97017872	C	T	486	0.901235	-10.3444	5.02571	3.94411e-06	7q21.3	intergenic	rs1724298	ü	DLX6-AS1(dist=3807),DLX5(dist=2524)
19	28740224	T	G	486	0.521605	-17.8871	15.097	4.15281e-06	19q12	intergenic	rs7246585	ü	LOC100420587(dist=12530),LINC00906(dist=224907)
13	67843272	G	A	486	0.938272	-8.30519	3.25732	4.19031e-06	13q21.32	intergenic	rs74089255	ü	LINC00364(dist=463278),LINC00550(dist=1018013)
13	67845287	A	C	486	0.938272	-8.30519	3.25732	4.19031e-06	13q21.32	intergenic	rs141181464	0	LINC00364(dist=465293),LINC00550(dist=1015998)
22	29228051	A	G	486	0.919753	-10.7778	5.51841	4.47537e-06	22q12.2	intronic	rs112916224	ü	EMID1
22	29230201	T	C	486	0.919753	-10.7778	5.51841	4.47537e-06	22q12.2	intronic	rs2009159	0	EMID1
8	1267191	A	C	486	0.693416	-17.9375	15.3317	4.62633e-06	8p23.3	intronic	rs13282886	0	DLGAP2
3	36486811	T	A	486	0.855967	-12.8115	7.88556	5.05988e-06	3p22.2	intronic	rs61166540	0	STAC
4	13059387	T	C	486	0.131687	12.1757	7.14861	5.26627e-06	4p15.33	intergenic	rs497369	0	LINC02270(dist=808102),RAB28(dist=308336)
1	21791177	T	C	486	0.946502	-7.34755	2.6084	5.37954e-06	1p36.12	intergenic	rs190200264	0	USP48(dist=7978),LDLRAD2(dist=21088)
2	71483485	A	G	486	0.880658	-11.6198	6.52733	5.41294e-06	2p13.2	intronic	rs13035702	0	DYSF
13	67836160	A	G	486	0.937243	-8.25264	3.29579	5.47188e-06	13q21.32	intergenic	rs77898210	0	LINC00364(dist=456166),LINC00550(dist=1025125)
3	36466565	T	C	486	0.858025	-13.082	8.30773	5.65966e-06	3p22.2	intronic	rs6786646	0	STAC
8	1285781	T	C	486	0.866255	-11.8495	6.81847	5.68171e-06	8p23.3	intronic	rs35071414	ü	DLGAP2
7	39099784	A	C	486	0.947531	-8.35261	3.39229	5.76077e-06	7p14.1	intronic	rs1405992	ü	POU6F2
7	39149896	C	T	486	0.947531	-8.35145	3.39191	5.77104e-06	7p14.1	intronic	rs191183724	0	POU6F2
3	36473692	T	C	486	0.854938	-13.032	8.26721	5.83092e-06	3p22.2	intronic	rs56124003	0	STAC
22	49369685	A	G	486	0.930041	-10.2685	5.14822	6.02164e-06	22q13.33	intergenic	rs5769600	ü	LINC01310(dist=471299),NONE(dist=NONE)
3	36484246	T	C	486	0.861111	-12.6824	7.85516	6.03797e-06	3p22.2	intronic	rs1456075	0	STAC
3	36485276	A	C	486	0.86214	-12.682	7.85525	6.04273e-06	3p22.2	intronic	rs41276519	0	STAC
15	68274419	T	C	486	0.601852	-18.4772	16.7612	6.38563e-06	15q23	intergenic	rs7172828	ü	CLN6(dist=44691),FEM1B(dist=3326)
16	84388929	A	G	486	0.820988	-14.0633	9.72974	6.5273e-06	16q24.1	intronic	rs11644693	ü	ATP2C2
2	59603739	A	G	486	0.858025	-11.9361	7.02132	6.65117e-06	2p16.1	intergenic	rs6545746	0	LINC01793(dist=324339),MIR4432HG(dist=755477)
5	84194673	G	A	486	0.383745	16.45	13.3893	6.9383e-06	5q14.3	intronic	rs347381	0	EDIL3
13	67847097	T	C	486	0.937243	-8.19612	3.33115	7.10003e-06	13q21.32	intergenic	rs2482016	0	LINC00364(dist=467103),LINC00550(dist=1014188)
13	67848311	C	G	486	0.937243	-8.19612	3.33115	7.10003e-06	13q21.32	intergenic	rs576660291	0	LINC00364(dist=468317),LINC00550(dist=1012974)
13	67850082	T	C	486	0.936214	-8.22739	3.35901	7.15342e-06	13q21.32	intergenic	rs1615232	0	LINC00364(dist=470088),LINC00550(dist=1011203)
1	180251301	A	G	486	0.835391	-11.7932	6.90187	7.15639e-06	1q25.2	intronic	rs357072	0	LHX4
1	180251395	A	G	486	0.835391	-11.7932	6.90187	7.15639e-06	1q25.2	intronic	rs357071	0	LHX4
4	13056246	C	A	486	0.138889	12.6308	7.92759	7.25753e-06	4p15.33	intergenic	rs481266	0	LINC02270(dist=804961),RAB28(dist=311477)
5	84181395	T	C	486	0.617284	-16.4167	13.4308	7.47987e-06	5q14.3	intronic	rs163716	0	EDIL3
16	84377396	C	G	486	0.833333	-13.1123	8.57239	7.51884e-06	16q24.1	intronic	rs7191866	0	ATP2C2
1	225439807	G	A	486	0.121399	11.402	6.49597	7.69051e-06	1q42.12	intergenic	rs4653638	ü	LBR(dist=10952),ENAH(dist=47023)
5	84194318	T	C	486	0.38786	16.376	13.4035	7.71236e-06	5q14.3	intronic	rs238371	0	EDIL3
7	45189347	G	C	486	0.949588	-8.53806	3.6596	8.07596e-06	7p13	intergenic	rs73117397	ü	RAMP3(dist=5097),ADCY1(dist=384793)
10	41845964	T	C	485	0.798969	-12.6739	8.06514	8.09087e-06	10q11.21	intergenic	rs139535106	ü	NONE(dist=NONE),LOC441666(dist=485902)
4	13070127	G	A	486	0.0967078	10.5854	5.64413	8.36449e-06	4p15.33	intergenic	rs507427	ü	LINC02270(dist=818842),RAB28(dist=297596)
2	71484819	T	C	486	0.894033	-10.8741	5.96099	8.43514e-06	2p13.2	intronic	rs12151639	0	DYSF
3	36470741	C	T	486	0.847737	-12.9368	8.44595	8.52897e-06	3p22.2	intronic	rs7612223	0	STAC
11	83507796	G	A	486	0.937243	-8.66527	3.80451	8.88972e-06	11q14.1	intronic	rs12225873	0	DLG2
8	1284686	A	G	486	0.877572	-10.9005	6.02322	8.93217e-06	8p23.3	intronic	rs10110305	0	DLGAP2
12	114622862	A	G	486	0.918724	-10.1923	5.27388	9.07083e-06	12q24.21	intergenic	rs11067212	ü	TBX5-AS1(dist=210030),TBX3(dist=47393)
7	45193505	T	C	486	0.94856	-8.49982	3.66847	9.08856e-06	7p13	intergenic	rs58427123	0	RAMP3(dist=9255),ADCY1(dist=380635)
6	133751657	G	C	486	0.0648148	8.23607	3.45594	9.40842e-06	6q23.2	ncRNA_intronic	rs4895985	ü	TARID
5	84182479	A	C	486	0.616255	-16.3517	13.6313	9.47239e-06	5q14.3	intronic	rs163717	0	EDIL3
12	114614979	T	C	486	0.937243	-9.17882	4.30404	9.67363e-06	12q24.21	intergenic	rs12310637	0	TBX5-AS1(dist=202147),TBX3(dist=55276)
2	79988102	C	T	486	0.845679	-12.7702	8.33153	9.67907e-06	2p12	intronic	rs13389996	ü	CTNNA2
12	11049385	G	A	486	0.929012	-6.50014	2.16214	9.84287e-06	12p13.2	ncRNA_intronic	rs77108907	ü	PRH1-PRR4
3	121569094	C	A	486	0.871399	-12.5905	8.11261	9.85057e-06	3q13.33	intronic	rs669984	ü	ARGFX
20	62828988	C	G	486	0.795267	-15.2588	11.9169	9.86174e-06	20q13.33	intronic	rs114458036	ü	COL9A3
2	79987588	A	G	486	0.847737	-12.7324	8.29802	9.87045e-06	2p12	intronic	rs576881353	0	CTNNA2
4	13019439	G	A	486	0.87037	-12.2379	7.67556	9.99586e-06	4p15.33	intergenic	rs1949241	0	LINC02270(dist=768154),RAB28(dist=348284)
